# Supplementary material for: [(4S,5S)-2,2-Dimethyl-1,3-dioxolane-4,5-di­yl]bis­[N-(thio­phen-2-yl­methyl­idene)methanamine]
Source: Acta Crystallogr Sect E Struct Rep Online. 2012 Jan 18;68(Pt 2):o430. doi: 10.1107/S1600536812001298 (PMC3275187; doi:10.1107/S1600536812001298)
Supplement: Supplementary file 1 [file e-68-0o430-sup1.cif]

##############################################################################
#                                                                            #
# This CIF contains the data in a paper accepted for publication in          #
# Acta Crystallographica Section E. It conforms to the requirements of       #
# Notes for Authors for Acta Crystallographica Section E, and has been       #
# peer reviewed under the auspices of the IUCr Commission on Journals.       #
#                                                                            #
# Full details of the Crystallographic Information File format               #
# are given in the paper "The Crystallographic Information File (CIF):       #
# a New Standard Archive File for Crystallography" by S. R. Hall, F. H.      #
# Allen and I. D. Brown [Acta Cryst. (1991), A47, 655-685].                  #
#                                                                            #
# The current version of the core CIF dictionary is obtainable from          #
# ftp://ftp.iucr.org/pub/cif_core.dic.                                       #
#                                                                            #
# Software is freely available for graphical display of the structure(s)     #
# in this CIF. For information consult the CIF software page                 #
# http://www.iucr.org/resources/cif/software.                                #
#                                                                            #
# This file may be used for bona fide research purposes within the           #
# scientific community so long as proper attribution is given to the journal # 
# article from which it was obtained.                                        #
#                                                                            #
##############################################################################
data_I
_audit_creation_method     SHELXL-97
_chemical_name_systematic
;
[(4<i>S</i>,5<i>S</i>)-2,2-Dimethyl-1,3-dioxolane-4,5-diyl]bis[<i>N</i>-
(thiophen-2-ylmethylidene)methanamine]
;
_chemical_name_common     ?
_chemical_formula_moiety     'C17 H20 N2 O2 S2'
_chemical_formula_sum     'C17 H20 N2 O2 S2'
_chemical_formula_iupac     'C17 H20 N2 O2 S2'
_chemical_formula_weight     348.47
_chemical_melting_point     ?
_symmetry_cell_setting     monoclinic
_symmetry_space_group_name_H-M     'P 21'
_symmetry_space_group_name_Hall     'P 2yb'
loop_
    _symmetry_equiv_pos_as_xyz
    'x, y, z'
    '-x, y+1/2, -z'
_cell_length_a     10.475(2)
_cell_length_b     7.4792(15)
_cell_length_c     11.533(2)
_cell_angle_alpha     90.00
_cell_angle_beta     92.339(4)
_cell_angle_gamma     90.00
_cell_volume     902.8(3)
_cell_formula_units_Z     2
_cell_measurement_reflns_used     1762
_cell_measurement_theta_min     2.58
_cell_measurement_theta_max     24.33
_cell_measurement_temperature     296(2)
_exptl_crystal_description     block
_exptl_crystal_colour     colourless
_exptl_crystal_size_max     0.20
_exptl_crystal_size_mid     0.18
_exptl_crystal_size_min     0.15
_exptl_crystal_density_diffrn     1.282
_exptl_crystal_density_meas     ?
_exptl_crystal_density_method     'not measured'
_exptl_crystal_F_000     368
_exptl_absorpt_coefficient_mu     0.305
_exptl_absorpt_correction_type     multi-scan
_exptl_absorpt_process_details     '(SADABS; Sheldrick, 2004)'
_exptl_absorpt_correction_T_min     0.9415
_exptl_absorpt_correction_T_max     0.9557
_exptl_special_details     ?
_diffrn_ambient_temperature     296(2)
_diffrn_radiation_type     MoK\a
_diffrn_radiation_wavelength     0.71073
_diffrn_radiation_source     'fine-focus sealed tube'
_diffrn_radiation_monochromator     graphite
_diffrn_measurement_device_type     'Bruker SMART CCD area-detector'
_diffrn_measurement_method     'phi and omega scans'
_diffrn_detector_area_resol_mean     ?
_diffrn_reflns_number     5249
_diffrn_reflns_av_R_equivalents     0.0433
_diffrn_reflns_av_sigmaI/netI     0.0584
_diffrn_reflns_theta_min     1.77
_diffrn_reflns_theta_max     25.50
_diffrn_reflns_theta_full     25.50
_diffrn_measured_fraction_theta_max     0.996
_diffrn_measured_fraction_theta_full     0.996
_diffrn_reflns_limit_h_min     -8
_diffrn_reflns_limit_h_max     12
_diffrn_reflns_limit_k_min     -9
_diffrn_reflns_limit_k_max     8
_diffrn_reflns_limit_l_min     -13
_diffrn_reflns_limit_l_max     13
_diffrn_standards_number     ?
_diffrn_standards_interval_count     ?
_diffrn_standards_interval_time     ?
_diffrn_standards_decay_%     ?
_refine_special_details
;
Refinement of <i>F</i>^2^ against ALL reflections. The weighted <i>R</i>-factor
<i>wR</i> and goodness of fit <i>S</i> are based on <i>F</i>^2^, conventional
<i>R</i>-factors <i>R</i> are based on <i>F</i>, with <i>F</i> set to zero for
negative <i>F</i>^2^. The threshold expression of <i>F</i>^2^ >
\s(<i>F</i>^2^) is used only for calculating <i>R</i>-factors(gt) <i>etc</i>.
and is not relevant to the choice of reflections for refinement.
<i>R</i>-factors based on <i>F</i>^2^ are statistically about twice as large
as those based on <i>F</i>, and <i>R</i>- factors based on ALL data will be
even larger.
;
_reflns_number_total     3140
_reflns_number_gt     2575
_reflns_threshold_expression     I>2sigma(I)
_refine_ls_structure_factor_coef     Fsqd
_refine_ls_matrix_type     full
_refine_ls_R_factor_all     0.0550
_refine_ls_R_factor_gt     0.0381
_refine_ls_wR_factor_gt     0.0839
_refine_ls_wR_factor_ref     0.0924
_refine_ls_goodness_of_fit_ref     1.016
_refine_ls_restrained_S_all     1.028
_refine_ls_number_reflns     3140
_refine_ls_number_parameters     211
_refine_ls_number_restraints     19
_refine_ls_hydrogen_treatment     constr
_refine_ls_weighting_scheme     calc
_refine_ls_weighting_details
                 'calc w=1/[\s^2^(Fo^2^)+(0.0442P)^2^] where P=(Fo^2^+2Fc^2^)/3'
_atom_sites_solution_hydrogens     geom
_atom_sites_solution_primary     direct
_atom_sites_solution_secondary     difmap
_refine_ls_shift/su_max     0.000
_refine_ls_shift/su_mean     0.000
_refine_diff_density_max     0.139
_refine_diff_density_min     -0.182
_refine_ls_extinction_method     none
_refine_ls_extinction_coef     ?
_refine_ls_abs_structure_details     'Flack (1983), <b>1322 Friedel pairs</b>'
_refine_ls_abs_structure_Flack     0.00(8)
loop_
    _atom_type_symbol
    _atom_type_description
    _atom_type_scat_dispersion_real
    _atom_type_scat_dispersion_imag
    _atom_type_scat_source
    'C' 'C' 0.0033 0.0016
                         'International Tables Vol C Tables 4.2.6.8 and 6.1.1.4'
    'H' 'H' 0.0000 0.0000
                         'International Tables Vol C Tables 4.2.6.8 and 6.1.1.4'
    'N' 'N' 0.0061 0.0033
                         'International Tables Vol C Tables 4.2.6.8 and 6.1.1.4'
    'O' 'O' 0.0106 0.0060
                         'International Tables Vol C Tables 4.2.6.8 and 6.1.1.4'
    'S' 'S' 0.1246 0.1234
                         'International Tables Vol C Tables 4.2.6.8 and 6.1.1.4'
_computing_data_collection     'SMART (Bruker, 2000)'
_computing_cell_refinement     'SAINT (Bruker, 2000)'
_computing_data_reduction     'SAINT (Bruker, 2000)'
_computing_structure_solution     'SHELXTL (Sheldrick, 2008)'
_computing_structure_refinement     'SHELXTL (Sheldrick, 2008)'
_computing_molecular_graphics     'SHELXTL (Sheldrick, 2008)'
_computing_publication_material     'SHELXTL (Sheldrick, 2008)'
loop_
    _atom_site_type_symbol
    _atom_site_label
    _atom_site_fract_x
    _atom_site_fract_y
    _atom_site_fract_z
    _atom_site_U_iso_or_equiv
    _atom_site_adp_type
    _atom_site_calc_flag
    _atom_site_refinement_flags
    _atom_site_occupancy
    _atom_site_symmetry_multiplicity
    _atom_site_disorder_assembly
    _atom_site_disorder_group
    S S1 0.51034(7) 0.34500(12) 0.54421(6) 0.0557(2) Uani d . 1 1 . .
    S S2 1.38990(7) 0.13103(10) 1.18352(6) 0.0563(2) Uani d . 1 1 . .
    C C1 0.5853(2) 0.1387(4) 0.7331(2) 0.0410(6) Uani d . 1 1 . .
    H H1 0.5679 0.0569 0.7911 0.049 Uiso calc R 1 1 . .
    C C2 0.4830(2) 0.1972(4) 0.6549(2) 0.0401(6) Uani d . 1 1 . .
    N N1 0.6976(2) 0.1954(3) 0.72485(19) 0.0479(6) Uani d . 1 1 . .
    C C3 1.4097(2) 0.2230(4) 1.0493(2) 0.0437(6) Uani d . 1 1 . .
    O O1 1.10405(16) -0.0651(3) 0.77918(17) 0.0565(5) Uani d . 1 1 . .
    C C4 1.3054(3) 0.2405(4) 0.9630(2) 0.0471(7) Uani d . 1 1 . .
    H H4 1.3210 0.3027 0.8953 0.056 Uiso calc R 1 1 . .
    N N2 1.1964(2) 0.1774(4) 0.97401(19) 0.0530(6) Uani d . 1 1 . .
    C C5 1.0211(3) -0.1649(4) 0.7025(2) 0.0537(7) Uani d U 1 1 . .
    C C6 1.1023(3) 0.2134(4) 0.8812(3) 0.0531(7) Uani d . 1 1 . .
    H H6A 1.1456 0.2609 0.8151 0.064 Uiso calc R 1 1 . .
    H H6B 1.0440 0.3046 0.9069 0.064 Uiso calc R 1 1 . .
    C C7 0.7933(3) 0.1333(5) 0.8120(2) 0.0567(8) Uani d . 1 1 . .
    H H7A 0.7628 0.0256 0.8487 0.068 Uiso calc R 1 1 . .
    H H7B 0.8061 0.2240 0.8715 0.068 Uiso calc R 1 1 . .
    C C8 1.5345(3) 0.2735(4) 1.0366(2) 0.0495(7) Uani d . 1 1 . .
    H H8 1.5644 0.3257 0.9698 0.059 Uiso calc R 1 1 . .
    C C9 1.6117(3) 0.2371(5) 1.1363(3) 0.0608(8) Uani d . 1 1 . .
    H H9 1.6984 0.2638 1.1430 0.073 Uiso calc R 1 1 . .
    C C10 0.3523(3) 0.3486(6) 0.5036(3) 0.0653(8) Uani d . 1 1 . .
    H H10 0.3180 0.4158 0.4419 0.078 Uiso calc R 1 1 . .
    C C11 0.9188(2) 0.0949(4) 0.7565(2) 0.0457(7) Uani d U 1 1 . .
    H H11 0.9426 0.1971 0.7088 0.055 Uiso calc R 1 1 . .
    O O2 0.90851(19) -0.0604(3) 0.6865(2) 0.0779(7) Uani d U 1 1 . .
    C C12 0.3575(3) 0.1538(5) 0.6571(2) 0.0538(7) Uani d . 1 1 . .
    H H12 0.3242 0.0739 0.7097 0.065 Uiso calc R 1 1 . .
    C C13 0.2831(3) 0.2434(5) 0.5706(3) 0.0670(9) Uani d . 1 1 . .
    H H13 0.1949 0.2306 0.5612 0.080 Uiso calc R 1 1 . .
    C C14 1.5472(3) 0.1603(5) 1.2200(3) 0.0615(9) Uani d . 1 1 . .
    H H14 1.5845 0.1262 1.2912 0.074 Uiso calc R 1 1 . .
    C C15 1.0267(2) 0.0527(4) 0.8430(2) 0.0453(7) Uani d . 1 1 . .
    H H15 0.9937 -0.0092 0.9105 0.054 Uiso calc R 1 1 . .
    C C16 0.9858(4) -0.3401(5) 0.7552(4) 0.0851(11) Uani d . 1 1 . .
    H H16A 0.9536 -0.3199 0.8308 0.128 Uiso calc R 1 1 . .
    H H16B 1.0599 -0.4155 0.7617 0.128 Uiso calc R 1 1 . .
    H H16C 0.9212 -0.3972 0.7067 0.128 Uiso calc R 1 1 . .
    C C17 1.0853(3) -0.1869(6) 0.5889(3) 0.0855(12) Uani d . 1 1 . .
    H H17A 1.0303 -0.2529 0.5358 0.128 Uiso calc R 1 1 . .
    H H17B 1.1642 -0.2504 0.6016 0.128 Uiso calc R 1 1 . .
    H H17C 1.1022 -0.0712 0.5568 0.128 Uiso calc R 1 1 . .
loop_
    _atom_site_aniso_label
    _atom_site_aniso_U_11
    _atom_site_aniso_U_22
    _atom_site_aniso_U_33
    _atom_site_aniso_U_12
    _atom_site_aniso_U_13
    _atom_site_aniso_U_23
    S1 0.0541(4) 0.0605(5) 0.0525(4) 0.0002(4) 0.0023(3) 0.0154(4)
    S2 0.0611(5) 0.0610(5) 0.0466(4) -0.0102(4) -0.0018(3) 0.0023(4)
    C1 0.0447(15) 0.0404(15) 0.0378(13) 0.0071(13) 0.0013(11) -0.0003(13)
    C2 0.0392(14) 0.0417(15) 0.0394(13) 0.0054(12) 0.0011(11) -0.0008(12)
    N1 0.0394(13) 0.0531(16) 0.0507(13) 0.0081(11) -0.0034(10) 0.0050(11)
    C3 0.0493(16) 0.0386(15) 0.0428(14) -0.0064(13) -0.0028(12) -0.0072(12)
    O1 0.0404(10) 0.0560(13) 0.0717(12) 0.0093(9) -0.0144(9) -0.0117(11)
    C4 0.0574(18) 0.0430(16) 0.0401(14) -0.0056(14) -0.0061(13) -0.0031(13)
    N2 0.0486(13) 0.0649(18) 0.0445(12) -0.0056(12) -0.0102(10) -0.0034(12)
    C5 0.0486(15) 0.0469(17) 0.0646(17) 0.0053(15) -0.0102(13) -0.0117(16)
    C6 0.0515(16) 0.0516(19) 0.0553(17) 0.0053(14) -0.0082(14) -0.0019(15)
    C7 0.0461(16) 0.072(2) 0.0519(16) 0.0054(16) -0.0050(13) 0.0108(17)
    C8 0.0515(18) 0.0472(17) 0.0497(16) -0.0113(13) 0.0018(14) -0.0049(14)
    C9 0.0450(16) 0.062(2) 0.075(2) -0.0085(15) -0.0073(16) -0.0150(18)
    C10 0.0618(19) 0.077(2) 0.0566(17) 0.008(2) -0.0081(15) 0.020(2)
    C11 0.0415(14) 0.0458(17) 0.0489(14) 0.0037(12) -0.0092(12) -0.0010(12)
    O2 0.0607(13) 0.0720(16) 0.0975(16) 0.0196(12) -0.0402(12) -0.0357(14)
    C12 0.0469(15) 0.063(2) 0.0516(16) -0.0044(15) 0.0005(13) 0.0115(16)
    C13 0.0433(17) 0.084(3) 0.072(2) 0.0022(17) -0.0138(16) 0.015(2)
    C14 0.0631(19) 0.061(2) 0.0581(18) 0.0014(17) -0.0218(15) 0.0003(17)
    C15 0.0390(14) 0.0486(16) 0.0476(15) 0.0041(13) -0.0089(12) 0.0022(14)
    C16 0.086(2) 0.061(2) 0.108(3) -0.010(2) -0.003(2) 0.004(2)
    C17 0.073(2) 0.106(4) 0.077(2) -0.012(2) 0.0019(19) -0.017(2)
_geom_special_details
;
All e.s.d.'s (except the e.s.d. in the dihedral angle between two l.s. planes)
are estimated using the full covariance matrix. The cell e.s.d.'s are taken
into account individually in the estimation of e.s.d.'s in distances, angles
and torsion angles; correlations between e.s.d.'s in cell parameters are only
used when they are defined by crystal symmetry. An approximate (isotropic)
treatment of cell e.s.d.'s is used for estimating e.s.d.'s involving l.s.
planes.
;
loop_
    _geom_bond_atom_site_label_1
    _geom_bond_atom_site_label_2
    _geom_bond_site_symmetry_2
    _geom_bond_distance
    _geom_bond_publ_flag
    S1 C10 . 1.703(3) ?
    S1 C2 . 1.721(3) ?
    S2 C14 . 1.699(3) ?
    S2 C3 . 1.714(3) ?
    C1 N1 . 1.258(3) ?
    C1 C2 . 1.440(3) ?
    C1 H1 . 0.9300 ?
    C2 C12 . 1.355(4) ?
    N1 C7 . 1.466(3) ?
    C3 C8 . 1.375(4) ?
    C3 C4 . 1.453(3) ?
    O1 C15 . 1.422(3) ?
    O1 C5 . 1.425(3) ?
    C4 N2 . 1.247(4) ?
    C4 H4 . 0.9300 ?
    N2 C6 . 1.450(3) ?
    C5 O2 . 1.421(3) ?
    C5 C16 . 1.497(5) ?
    C5 C17 . 1.505(4) ?
    C6 C15 . 1.496(4) ?
    C6 H6A . 0.9700 ?
    C6 H6B . 0.9700 ?
    C7 C11 . 1.513(4) ?
    C7 H7A . 0.9700 ?
    C7 H7B . 0.9700 ?
    C8 C9 . 1.404(4) ?
    C8 H8 . 0.9300 ?
    C9 C14 . 1.331(5) ?
    C9 H9 . 0.9300 ?
    C10 C13 . 1.337(5) ?
    C10 H10 . 0.9300 ?
    C11 O2 . 1.417(3) ?
    C11 C15 . 1.510(3) ?
    C11 H11 . 0.9800 ?
    C12 C13 . 1.410(4) ?
    C12 H12 . 0.9300 ?
    C13 H13 . 0.9300 ?
    C14 H14 . 0.9300 ?
    C15 H15 . 0.9800 ?
    C16 H16A . 0.9600 ?
    C16 H16B . 0.9600 ?
    C16 H16C . 0.9600 ?
    C17 H17A . 0.9600 ?
    C17 H17B . 0.9600 ?
    C17 H17C . 0.9600 ?
loop_
    _geom_angle_atom_site_label_1
    _geom_angle_atom_site_label_2
    _geom_angle_atom_site_label_3
    _geom_angle_site_symmetry_1
    _geom_angle_site_symmetry_3
    _geom_angle
    _geom_angle_publ_flag
    C10 S1 C2 . . 91.42(15) ?
    C14 S2 C3 . . 91.17(15) ?
    N1 C1 C2 . . 121.6(3) ?
    N1 C1 H1 . . 119.2 ?
    C2 C1 H1 . . 119.2 ?
    C12 C2 C1 . . 127.8(3) ?
    C12 C2 S1 . . 111.0(2) ?
    C1 C2 S1 . . 121.2(2) ?
    C1 N1 C7 . . 117.2(2) ?
    C8 C3 C4 . . 126.4(3) ?
    C8 C3 S2 . . 110.9(2) ?
    C4 C3 S2 . . 122.6(2) ?
    C15 O1 C5 . . 107.45(19) ?
    N2 C4 C3 . . 124.2(3) ?
    N2 C4 H4 . . 117.9 ?
    C3 C4 H4 . . 117.9 ?
    C4 N2 C6 . . 116.9(2) ?
    O2 C5 O1 . . 105.9(2) ?
    O2 C5 C16 . . 108.4(3) ?
    O1 C5 C16 . . 111.2(3) ?
    O2 C5 C17 . . 110.2(3) ?
    O1 C5 C17 . . 108.3(3) ?
    C16 C5 C17 . . 112.6(3) ?
    N2 C6 C15 . . 113.8(2) ?
    N2 C6 H6A . . 108.8 ?
    C15 C6 H6A . . 108.8 ?
    N2 C6 H6B . . 108.8 ?
    C15 C6 H6B . . 108.8 ?
    H6A C6 H6B . . 107.7 ?
    N1 C7 C11 . . 110.6(2) ?
    N1 C7 H7A . . 109.5 ?
    C11 C7 H7A . . 109.5 ?
    N1 C7 H7B . . 109.5 ?
    C11 C7 H7B . . 109.5 ?
    H7A C7 H7B . . 108.1 ?
    C3 C8 C9 . . 112.2(3) ?
    C3 C8 H8 . . 123.9 ?
    C9 C8 H8 . . 123.9 ?
    C14 C9 C8 . . 112.7(3) ?
    C14 C9 H9 . . 123.7 ?
    C8 C9 H9 . . 123.7 ?
    C13 C10 S1 . . 112.0(2) ?
    C13 C10 H10 . . 124.0 ?
    S1 C10 H10 . . 124.0 ?
    O2 C11 C15 . . 104.0(2) ?
    O2 C11 C7 . . 110.4(2) ?
    C15 C11 C7 . . 113.6(2) ?
    O2 C11 H11 . . 109.5 ?
    C15 C11 H11 . . 109.5 ?
    C7 C11 H11 . . 109.5 ?
    C11 O2 C5 . . 109.5(2) ?
    C2 C12 C13 . . 112.4(3) ?
    C2 C12 H12 . . 123.8 ?
    C13 C12 H12 . . 123.8 ?
    C10 C13 C12 . . 113.1(3) ?
    C10 C13 H13 . . 123.5 ?
    C12 C13 H13 . . 123.5 ?
    C9 C14 S2 . . 113.0(2) ?
    C9 C14 H14 . . 123.5 ?
    S2 C14 H14 . . 123.5 ?
    O1 C15 C6 . . 110.1(2) ?
    O1 C15 C11 . . 102.4(2) ?
    C6 C15 C11 . . 113.5(2) ?
    O1 C15 H15 . . 110.2 ?
    C6 C15 H15 . . 110.2 ?
    C11 C15 H15 . . 110.2 ?
    C5 C16 H16A . . 109.5 ?
    C5 C16 H16B . . 109.5 ?
    H16A C16 H16B . . 109.5 ?
    C5 C16 H16C . . 109.5 ?
    H16A C16 H16C . . 109.5 ?
    H16B C16 H16C . . 109.5 ?
    C5 C17 H17A . . 109.5 ?
    C5 C17 H17B . . 109.5 ?
    H17A C17 H17B . . 109.5 ?
    C5 C17 H17C . . 109.5 ?
    H17A C17 H17C . . 109.5 ?
    H17B C17 H17C . . 109.5 ?
loop_
    _geom_torsion_atom_site_label_1
    _geom_torsion_atom_site_label_2
    _geom_torsion_atom_site_label_3
    _geom_torsion_atom_site_label_4
    _geom_torsion_site_symmetry_1
    _geom_torsion_site_symmetry_2
    _geom_torsion_site_symmetry_3
    _geom_torsion_site_symmetry_4
    _geom_torsion
    _geom_torsion_publ_flag
    N1 C1 C2 C12 . . . . -176.7(3) ?
    N1 C1 C2 S1 . . . . 1.3(4) ?
    C10 S1 C2 C12 . . . . 0.7(3) ?
    C10 S1 C2 C1 . . . . -177.6(2) ?
    C2 C1 N1 C7 . . . . 177.3(2) ?
    C14 S2 C3 C8 . . . . -0.2(2) ?
    C14 S2 C3 C4 . . . . 179.2(3) ?
    C8 C3 C4 N2 . . . . 172.8(3) ?
    S2 C3 C4 N2 . . . . -6.5(4) ?
    C3 C4 N2 C6 . . . . 177.7(3) ?
    C15 O1 C5 O2 . . . . 23.2(3) ?
    C15 O1 C5 C16 . . . . -94.4(3) ?
    C15 O1 C5 C17 . . . . 141.4(3) ?
    C4 N2 C6 C15 . . . . 134.1(3) ?
    C1 N1 C7 C11 . . . . 140.1(3) ?
    C4 C3 C8 C9 . . . . -179.6(3) ?
    S2 C3 C8 C9 . . . . -0.2(3) ?
    C3 C8 C9 C14 . . . . 0.7(4) ?
    C2 S1 C10 C13 . . . . 0.1(3) ?
    N1 C7 C11 O2 . . . . -70.8(3) ?
    N1 C7 C11 C15 . . . . 172.7(3) ?
    C15 C11 O2 C5 . . . . -16.5(3) ?
    C7 C11 O2 C5 . . . . -138.8(3) ?
    O1 C5 O2 C11 . . . . -3.2(3) ?
    C16 C5 O2 C11 . . . . 116.2(3) ?
    C17 C5 O2 C11 . . . . -120.1(3) ?
    C1 C2 C12 C13 . . . . 176.8(3) ?
    S1 C2 C12 C13 . . . . -1.3(4) ?
    S1 C10 C13 C12 . . . . -0.8(4) ?
    C2 C12 C13 C10 . . . . 1.4(5) ?
    C8 C9 C14 S2 . . . . -0.9(4) ?
    C3 S2 C14 C9 . . . . 0.6(3) ?
    C5 O1 C15 C6 . . . . -153.6(2) ?
    C5 O1 C15 C11 . . . . -32.6(3) ?
    N2 C6 C15 O1 . . . . -72.7(3) ?
    N2 C6 C15 C11 . . . . 173.2(2) ?
    O2 C11 C15 O1 . . . . 29.7(3) ?
    C7 C11 C15 O1 . . . . 149.8(3) ?
    O2 C11 C15 C6 . . . . 148.3(2) ?
    C7 C11 C15 C6 . . . . -91.5(3) ?
loop_
    _geom_hbond_atom_site_label_D
    _geom_hbond_atom_site_label_H
    _geom_hbond_atom_site_label_A
    _geom_hbond_site_symmetry_A
    _geom_hbond_distance_DH
    _geom_hbond_distance_HA
    _geom_hbond_distance_DA
    _geom_hbond_angle_DHA
    C9 H9 O1 2_857 0.93 2.56 3.431(4) 155.2
    C8 H8 S2 2_857 0.93 2.94 3.793(3) 153.3
    C12 H12 O1 1_455 0.93 2.68 3.466(4) 142.6
data_global
_journal_data_validation_number     ?
_journal_date_recd_electronic     2011-12-08
_journal_date_accepted     2012-01-11
_journal_name_full     'Acta Crystallographica, Section E'
_journal_year     2012
_journal_volume     68
_journal_issue      2
_journal_page_first     o430
_journal_page_last     o430
_journal_paper_category     QO
_journal_paper_doi     10.1107/S1600536812001298
_journal_coeditor_code     FK2048
_publ_contact_author_name     'Prof. Xiaoqiang Sun'
_publ_contact_author_address
;
Key Laboratory of Fine Chemical Engineering
Changzhou University
Changzhou 213164
Jiangsu, People's Republic of China
;
_publ_contact_author_email     chemsxq@yahoo.com.cn
_publ_contact_author_fax     '+86 519 86330257'
_publ_contact_author_phone     '+86 519 86330257'
_publ_section_title
;\
[(4<i>S</i>,5<i>S</i>)-2,2-Dimethyl-1,3-dioxolane-4,5-diyl]bis[<i>N</i>-\
(thiophen-2-ylmethylidene)methanamine]
;
loop_
    _publ_author_name
    _publ_author_address
    'Yan Jiang'
;
Key Laboratory of Fine Chemical Engineering
Changzhou University
Changzhou 213164
Jiangsu, People's Republic of China
;
    'Jing Bian'
;
Key Laboratory of Fine Chemical Engineering
Changzhou University
Changzhou 213164
Jiangsu, People's Republic of China
;
    'Xiaoqiang Sun'
;
Key Laboratory of Fine Chemical Engineering
Changzhou University
Changzhou 213164
Jiangsu, People's Republic of China
;
