# Supplementary material for: [(4S,5S)-2,2-Dimethyl-1,3-dioxolane-4,5-di­yl]bis­[N-(thio­phen-2-yl­methyl­idene)methanamine]
Source: Acta Crystallogr Sect E Struct Rep Online. 2012 Jan 18;68(Pt 2):o430. doi: 10.1107/S1600536812001298 (PMC3275187; doi:10.1107/S1600536812001298)
Supplement: Supplementary file 2 [file e-68-0o430-Isup2.hkl]

# 
# h,k,l, Fc-squared, Fo-squared, sigma(Fo-squared) and status flag 
# 
data_I
_shelx_title ' BJ7641 in P2(1)' 
_shelx_refln_list_code          4 
_shelx_F_calc_maximum      121.45 
_exptl_crystal_F_000       368.00 
_reflns_d_resolution_high  0.8255 
 
loop_ 
 _symmetry_equiv_pos_as_xyz 
 'x, y, z' 
 '-x, y+1/2, -z' 
 
_cell_length_a    10.4750 
_cell_length_b     7.4792 
_cell_length_c    11.5329 
_cell_angle_alpha  90.000 
_cell_angle_beta   92.339 
_cell_angle_gamma  90.000 
 
_shelx_F_squared_multiplier     1.000 
 
loop_ 
 _refln_index_h 
 _refln_index_k 
 _refln_index_l 
 _refln_F_squared_calc 
 _refln_F_squared_meas 
 _refln_F_squared_sigma 
 _refln_observed_status 
   1  -9   0        4.36        0.00      2.30 o 
   0  -8   0       19.42       19.71      5.07 o 
   1  -8   0       56.00       60.19      5.48 o 
   2  -8   0       13.15       12.90      3.12 o 
   3  -8   0        9.84       11.28      2.81 o 
   4  -8   0       15.23       18.48      3.33 o 
   5  -8   0       55.90       68.12      8.41 o 
   1  -7   0        3.22        6.67      3.33 o 
   2  -7   0       35.67       40.00      5.80 o 
   3  -7   0        0.74        0.00      1.60 o 
   4  -7   0        7.37        5.64      2.68 o 
   5  -7   0        8.92        8.36      2.35 o 
   6  -7   0       28.83       29.86      5.51 o 
   7  -7   0        3.08        2.75      2.90 o 
   8  -7   0       11.74        8.41      3.77 o 
   0  -6   0       69.31       70.58      6.38 o 
   1  -6   0       88.75       87.68      6.96 o 
   2  -6   0       63.91       62.98      6.01 o 
   3  -6   0       12.31       13.54      2.43 o 
   4  -6   0      188.11      198.46      7.30 o 
   5  -6   0       66.34       73.47      4.55 o 
   6  -6   0      188.78      193.10      8.04 o 
   7  -6   0       28.41       28.70      5.07 o 
   8  -6   0       12.53       15.80      4.35 o 
   9  -6   0        2.28        8.41      3.77 o 
   1  -5   0        9.15       11.01      3.04 o 
   2  -5   0      159.14      166.89      5.74 o 
   3  -5   0       32.10       32.69      2.28 o 
   4  -5   0       14.45       16.84      1.73 o 
   5  -5   0      201.09      210.25     10.07 o 
   6  -5   0       85.77       90.47      4.32 o 
   7  -5   0       88.08       92.39      7.32 o 
   8  -5   0       42.41       45.94      6.09 o 
   9  -5   0        5.21        7.54      3.33 o 
  10  -5   0        9.54       10.14      3.62 o 
   1  -4   0      182.01      148.26      7.54 o 
   2  -4   0      476.09      486.10     11.09 o 
   3  -4   0        8.30        9.47      1.30 o 
   4  -4   0      314.53      327.49      8.77 o 
   5  -4   0      124.69      121.74      5.94 o 
   6  -4   0       77.75       74.00      3.66 o 
   7  -4   0      134.77      142.26      5.29 o 
   8  -4   0       49.45       51.85      3.54 o 
   9  -4   0       19.07       18.26      3.91 o 
  10  -4   0       23.00       22.17      4.49 o 
  11  -4   0        8.06        4.35      3.19 o 
   1  -3   0      143.80      152.17      6.81 o 
   2  -3   0      342.01      339.61      7.86 o 
   3  -3   0      394.22      392.64     11.27 o 
   4  -3   0       26.26       29.54      1.95 o 
   5  -3   0       42.82       46.09      2.61 o 
   6  -3   0      197.40      197.86     13.48 o 
   7  -3   0        2.38        1.38      1.18 o 
   8  -3   0       36.12       37.06      3.05 o 
   9  -3   0       67.64       69.86      5.94 o 
  10  -3   0       62.19       76.09      6.52 o 
  11  -3   0       30.47       34.49      5.22 o 
   1  -2   0     2887.32     2935.67     53.49 o 
   2  -2   0      291.58      301.68      6.56 o 
   3  -2   0      575.19      539.58     11.07 o 
   4  -2   0      431.10      405.68     13.26 o 
   5  -2   0     1766.78     1769.64     33.96 o 
   6  -2   0      298.71      320.85      8.06 o 
   7  -2   0       56.51       59.30      3.07 o 
   8  -2   0       60.30       59.92      3.77 o 
   9  -2   0       53.26       59.47      4.35 o 
  10  -2   0       42.79       48.26      5.36 o 
  11  -2   0        1.54        2.75      2.32 o 
  12  -2   0       20.29       28.84      5.22 o 
   1  -1   0      682.96      671.21     14.49 o 
   2  -1   0      409.17      410.29      6.77 o 
   3  -1   0      349.55      311.30      6.74 o 
   4  -1   0      134.02      116.62      9.49 o 
   5  -1   0      535.46      605.54     12.81 o 
   6  -1   0      259.69      286.61      7.38 o 
   7  -1   0       98.78      105.93      7.90 o 
   8  -1   0       73.87       70.83      5.36 o 
   9  -1   0       78.59       88.87      6.67 o 
  10  -1   0        0.97        2.40      1.73 o 
  11  -1   0       66.85       73.62      6.38 o 
  12  -1   0        7.75        6.81      3.04 o 
   1   0   0     1287.84     1281.62     20.74 o 
   2   0   0     5605.91     5322.62     78.76 o 
   3   0   0      138.54      130.49      3.48 o 
   4   0   0       86.53       81.14      7.46 o 
   5   0   0      182.31      194.13      9.28 o 
   6   0   0        8.52        5.55      1.28 o 
   7   0   0      228.75      249.77      7.16 o 
   8   0   0       79.24       67.91      3.71 o 
   9   0   0       47.55       46.58      6.88 o 
  10   0   0      476.55      476.05     13.00 o 
  11   0   0        0.80        1.93      1.82 o 
  12   0   0        0.09        0.00      2.17 o 
   1   1   0      692.18      672.18     12.70 o 
   2   1   0      419.49      410.51      6.98 o 
   3   1   0      338.00      306.30      7.15 o 
   4   1   0      130.17      137.89      4.27 o 
   5   1   0      534.74      586.38     12.94 o 
   6   1   0      258.84      260.72     11.30 o 
   7   1   0      100.37      107.12      4.56 o 
   8   1   0       72.66       66.68      3.76 o 
   9   1   0       80.25       80.15      4.59 o 
  10   1   0        1.02        0.00      1.59 o 
  11   1   0       66.79       66.07      9.13 o 
  12   1   0        7.21        9.50      2.82 o 
   0   2   0     9283.56     8673.51    222.46 o 
   1   2   0     2875.28     2935.38     77.97 o 
   2   2   0      296.34      311.49      9.13 o 
   3   2   0      581.36      562.07     12.38 o 
   4   2   0      420.32      385.51     14.06 o 
   5   2   0     1770.24     1607.84     70.15 o 
   6   2   0      292.95      289.63      8.37 o 
   7   2   0       58.56       57.85      3.78 o 
   8   2   0       61.76       57.58      3.96 o 
   9   2   0       53.31       48.95      4.27 o 
  10   2   0       42.47       34.79      4.42 o 
  11   2   0        1.41        1.12      1.84 o 
  12   2   0       20.84       27.39      6.38 o 
   1   3   0      149.67      158.12      7.83 o 
   2   3   0      329.83      331.45     12.90 o 
   4   3   0       26.49       23.53      2.50 o 
   5   3   0       42.45       41.31      3.38 o 
   6   3   0      197.42      184.43      7.83 o 
   7   3   0        2.79        3.64      1.74 o 
   8   3   0       35.41       30.47      3.48 o 
   9   3   0       65.96       64.89      4.79 o 
  10   3   0       62.08       62.86      5.30 o 
  11   3   0       30.50       24.78      6.09 o 
   0   4   0      920.47      926.82     28.99 o 
   1   4   0      184.53      147.39      8.41 o 
   2   4   0      475.27      453.34     17.54 o 
   3   4   0        9.63        7.39      2.61 o 
   4   4   0      314.45      316.23     13.04 o 
   5   4   0      120.64      123.48      7.39 o 
   6   4   0       77.73       77.58     10.36 o 
   7   4   0      136.12      130.09      6.96 o 
   8   4   0       48.90       49.15      4.56 o 
   9   4   0       17.89       16.55      3.09 o 
  10   4   0       24.69       25.94      6.09 o 
  11   4   0        7.81        3.62      4.20 o 
   1   5   0       10.12        8.55      3.33 o 
   2   5   0      157.43      169.13     10.14 o 
   3   5   0       34.12       33.91      5.51 o 
   4   5   0       14.74        9.13      3.33 o 
   5   5   0      200.16      188.70     11.59 o 
   6   5   0       86.24       78.44      5.43 o 
   7   5   0       88.69       93.83      6.16 o 
   8   5   0       40.41       43.18      4.68 o 
   9   5   0        5.03        2.46      3.33 o 
  10   5   0        9.56        6.96      4.64 o 
   0   6   0       70.17       67.83      7.54 o 
   1   6   0       90.17       80.00      8.26 o 
   2   6   0       63.12       67.97      7.97 o 
   3   6   0       11.73       10.43      3.91 o 
   4   6   0      186.13      181.74     12.17 o 
   5   6   0       69.66       59.13      8.12 o 
   6   6   0      187.81      186.52     12.90 o 
   7   6   0       27.81       25.80      6.23 o 
   8   6   0       12.72       16.38      5.65 o 
   9   6   0        2.57        0.00      3.91 o 
   1   7   0        2.86        1.01      2.90 o 
   2   7   0       34.75       26.09      5.94 o 
   3   7   0        0.83        0.00      3.04 o 
   4   7   0        7.16       12.03      4.64 o 
   5   7   0        8.81       10.58      4.78 o 
   6   7   0       29.29       25.36      6.38 o 
   7   7   0        3.04        6.23      4.49 o 
   8   7   0       11.76        0.58      4.06 o 
   2   8   0       12.51       14.49      5.07 o 
   3   8   0        9.42       11.59      4.64 o 
   4   8   0       14.62       17.97      5.94 o 
   5   8   0       55.67       61.16      9.71 o 
  -1  -9   1        0.74        0.52      2.03 o 
   0  -9   1        6.05        6.04      3.26 o 
   1  -9   1        3.26        4.98      2.86 o 
  -5  -8   1       17.87       18.84      5.22 o 
  -4  -8   1       40.08       35.22      5.94 o 
  -3  -8   1       45.15       45.24      4.66 o 
  -2  -8   1       13.32       10.35      4.36 o 
  -1  -8   1        9.70        9.24      2.29 o 
   0  -8   1       22.69       19.42      3.43 o 
   1  -8   1       35.97       44.35      6.67 o 
   2  -8   1       23.99       19.42      4.93 o 
   3  -8   1       28.04       27.16      3.83 o 
   4  -8   1       38.01       39.47      4.39 o 
   5  -8   1        2.78        4.49      3.48 o 
  -8  -7   1        1.23        1.16      3.04 o 
  -7  -7   1        2.53        0.00      2.46 o 
  -6  -7   1       14.81       15.94      4.35 o 
  -5  -7   1       21.72       18.84      4.35 o 
  -4  -7   1       10.71       13.76      2.66 o 
  -3  -7   1        2.15        0.00      1.88 o 
  -2  -7   1       44.35       50.18      4.46 o 
  -1  -7   1       50.21       45.74      4.46 o 
   0  -7   1      109.35      118.78      6.35 o 
   1  -7   1       55.06       48.81      4.45 o 
   2  -7   1       23.24       19.57      4.49 o 
   3  -7   1       12.00       14.35      3.91 o 
   4  -7   1        0.41        2.74      3.26 o 
   5  -7   1       81.80       78.92      5.11 o 
   6  -7   1        6.78        4.35      2.14 o 
   7  -7   1       17.70       18.12      4.78 o 
  -9  -6   1        9.45        1.16      2.75 o 
  -8  -6   1       20.88       27.54      4.93 o 
  -7  -6   1       39.26       31.30      5.22 o 
  -6  -6   1      129.01      128.41      8.84 o 
  -5  -6   1       15.72       17.72      2.51 o 
  -4  -6   1        8.58        7.00      2.83 o 
  -3  -6   1       21.93       21.77      2.87 o 
  -2  -6   1      162.62      167.54      6.71 o 
  -1  -6   1      176.68      177.97      9.86 o 
   0  -6   1      152.93      162.03     10.00 o 
   1  -6   1      235.37      252.05     11.59 o 
   2  -6   1       85.76       90.34      4.70 o 
   3  -6   1      158.57      154.20      6.00 o 
   4  -6   1       66.12       73.71      4.52 o 
   5  -6   1       78.59       83.63      4.79 o 
   6  -6   1       31.14       33.19      3.47 o 
   7  -6   1       18.29       20.36      2.95 o 
   8  -6   1       29.93       24.35      4.93 o 
   9  -6   1        7.19        8.70      3.91 o 
 -10  -5   1       18.04       23.48      4.93 o 
  -9  -5   1       32.26       29.57      4.93 o 
  -8  -5   1       12.74       14.06      3.77 o 
  -7  -5   1       39.67       37.39      5.07 o 
  -6  -5   1       27.14       28.60      2.75 o 
  -5  -5   1       11.25        9.14      3.26 o 
  -4  -5   1      103.33      107.06      4.62 o 
  -3  -5   1       57.98       63.92      3.67 o 
  -2  -5   1        8.77       10.38      1.50 o 
   0  -5   1       28.25       29.42      4.49 o 
   1  -5   1      116.85      132.47     10.51 o 
   2  -5   1       32.97       39.87      4.71 o 
   3  -5   1      242.61      243.93      7.34 o 
   4  -5   1       15.16       17.87      2.47 o 
   5  -5   1      181.76      172.88      5.04 o 
   6  -5   1       22.30       22.71      2.66 o 
   7  -5   1       24.67       24.11      4.20 o 
   8  -5   1        6.41        3.19      2.75 o 
   9  -5   1        0.92        0.58      2.75 o 
  10  -5   1       36.82       33.19      5.51 o 
 -11  -4   1       31.06       41.01      6.09 o 
 -10  -4   1       59.16       54.06      6.52 o 
  -9  -4   1       12.64       12.46      3.33 o 
  -8  -4   1      109.04      115.36      7.68 o 
  -7  -4   1       25.14       30.62      2.57 o 
  -6  -4   1       85.35       75.20     12.25 o 
  -5  -4   1       61.53       61.45      3.91 o 
  -4  -4   1      163.50      142.31      3.69 o 
  -3  -4   1      395.91      373.65      7.23 o 
  -2  -4   1      454.28      485.93     10.76 o 
   0  -4   1      552.96      578.84     19.42 o 
   1  -4   1       55.69       53.72      3.18 o 
   2  -4   1       45.75       43.22      3.02 o 
   3  -4   1      123.34      126.66      4.51 o 
   4  -4   1       91.47       95.55      5.94 o 
   5  -4   1       87.17       80.36      3.64 o 
   6  -4   1      179.63      186.36      8.62 o 
   7  -4   1      220.72      221.46      7.20 o 
   8  -4   1       86.98       95.58      7.03 o 
   9  -4   1        9.75        8.26      3.33 o 
  10  -4   1        1.16        2.75      2.61 o 
  11  -4   1        9.37        4.64      3.33 o 
 -11  -3   1        4.27        1.74      2.46 o 
 -10  -3   1       67.19       80.00      6.67 o 
  -9  -3   1       39.95       35.94      4.93 o 
  -8  -3   1        8.89        7.89      1.63 o 
  -7  -3   1       30.23       27.55      5.94 o 
  -4  -3   1        4.51        5.36      1.07 o 
  -3  -3   1        5.15        4.39      0.90 o 
  -2  -3   1      695.94      721.68     14.02 o 
   0  -3   1      295.13      306.23     11.01 o 
   1  -3   1       12.28       15.61      1.74 o 
   2  -3   1      236.35      238.60      6.35 o 
   3  -3   1        9.64       12.95      1.28 o 
   4  -3   1      461.28      485.31     11.33 o 
   5  -3   1       54.59       57.81      2.52 o 
   6  -3   1       18.47       20.84      2.16 o 
   7  -3   1       43.20       46.86      3.06 o 
   8  -3   1      161.17      166.79      5.96 o 
   9  -3   1      111.91      115.62      5.21 o 
  10  -3   1        7.52        5.22      2.75 o 
  11  -3   1       12.35       14.78      3.77 o 
 -12  -2   1        1.06        6.23      3.33 o 
 -11  -2   1        3.17        2.90      2.61 o 
 -10  -2   1       99.45       88.12      6.52 o 
  -9  -2   1      192.63      204.15      6.80 o 
  -8  -2   1      205.88      219.62     11.59 o 
  -7  -2   1      542.91      539.83     13.26 o 
  -6  -2   1      363.11      385.87      9.12 o 
  -5  -2   1       29.89       35.57      4.28 o 
  -3  -2   1      161.00      172.17      4.39 o 
  -2  -2   1      224.58      217.48      4.04 o 
  -1  -2   1      512.05      523.05     15.65 o 
   0  -2   1     3234.21     3135.96     82.03 o 
   1  -2   1     1444.41     1396.10     21.70 o 
   2  -2   1      450.28      402.52      7.11 o 
   3  -2   1      865.74      834.40     18.91 o 
   4  -2   1      325.23      343.29      6.60 o 
   5  -2   1      152.55      162.01      7.68 o 
   6  -2   1      139.98      158.82      5.11 o 
   7  -2   1        0.32        0.00      1.16 o 
   8  -2   1      139.55      137.20      5.17 o 
   9  -2   1       23.35       22.17      2.61 o 
  10  -2   1       36.66       34.32      3.38 o 
  11  -2   1       27.83       31.45      4.78 o 
  12  -2   1       12.02       10.72      3.77 o 
 -12  -1   1        9.55       11.88      3.91 o 
 -11  -1   1        9.04        5.80      2.90 o 
 -10  -1   1       26.87       25.94      4.20 o 
  -9  -1   1       54.69       55.39      3.58 o 
  -8  -1   1       25.16       25.50      2.51 o 
  -7  -1   1      101.02      109.57      4.20 o 
  -6  -1   1      183.57      208.82      5.83 o 
  -5  -1   1      887.71      920.24     18.49 o 
  -4  -1   1      295.09      297.09      6.74 o 
  -2  -1   1      197.95      206.18      4.45 o 
  -1  -1   1     3695.69     3566.84     64.45 o 
   1  -1   1     1769.79     1692.36     25.41 o 
   2  -1   1     2651.58     2573.93     48.78 o 
   3  -1   1      843.48      843.54     11.66 o 
   5  -1   1      874.96      914.58     18.50 o 
   6  -1   1      242.04      247.64     10.14 o 
   7  -1   1       20.15       18.06      2.83 o 
   8  -1   1      172.73      176.07      6.04 o 
   9  -1   1      170.40      163.85      6.09 o 
  10  -1   1        1.67        0.99      1.46 o 
  11  -1   1       36.41       45.08      4.20 o 
  12  -1   1        9.18       18.55      4.20 o 
 -12   0   1      120.22      124.06      8.70 o 
 -11   0   1        0.02        0.00      1.88 o 
 -10   0   1        0.20        1.08      1.58 o 
  -9   0   1       45.69       39.87      3.53 o 
  -8   0   1        8.29        7.62      1.67 o 
  -7   0   1        9.45        6.82      1.57 o 
  -6   0   1       19.55       25.45      2.20 o 
  -5   0   1     1464.55     1571.12     38.41 o 
  -4   0   1      895.80      903.19     25.36 o 
  -3   0   1       94.33       79.03      2.61 o 
  -2   0   1     1591.17     1495.43     27.67 o 
  -1   0   1      605.55      613.58      9.43 o 
   0   0   1       45.26       51.50      0.92 o 
   1   0   1        0.46        0.34      0.13 o 
   2   0   1        0.06        0.78      0.40 o 
   3   0   1       42.14       41.75      4.64 o 
   4   0   1      133.80      136.35      3.92 o 
   5   0   1     1376.67     1314.15     73.26 o 
   6   0   1      832.10      823.46     17.26 o 
   7   0   1      560.21      584.19     13.46 o 
   8   0   1      253.02      227.72     14.64 o 
   9   0   1      329.84      312.88      9.22 o 
  10   0   1       22.63       26.70      3.13 o 
  11   0   1        1.81        0.82      1.59 o 
  12   0   1        4.51        4.17      2.30 o 
 -12   1   1        9.71        9.42      3.77 o 
 -11   1   1        8.56        6.47      2.37 o 
 -10   1   1       28.04       31.60      3.55 o 
  -9   1   1       52.18       49.69      4.14 o 
  -8   1   1       25.07       20.96      2.90 o 
  -7   1   1      101.97      108.34      4.58 o 
  -6   1   1      188.79      211.55      6.48 o 
  -5   1   1      887.21      920.74     19.16 o 
  -3   1   1       65.38       64.32      2.68 o 
  -2   1   1      202.73      209.48      5.33 o 
  -1   1   1     3666.23     3499.89     45.41 o 
   0   1   1     2019.79     1987.25     51.45 o 
   1   1   1     1758.60     1692.62     25.55 o 
   2   1   1     2653.30     2588.85     67.25 o 
   3   1   1      842.46      840.89     17.39 o 
   4   1   1      363.23      349.16      8.15 o 
   6   1   1      245.75      244.31      6.91 o 
   7   1   1       18.49       20.27      2.26 o 
   8   1   1      177.26      174.49      6.23 o 
   9   1   1      173.11      169.16      6.51 o 
  10   1   1        1.79        0.39      2.03 o 
  11   1   1       36.33       36.14      3.97 o 
  12   1   1        9.22       18.99      5.36 o 
 -12   2   1        1.02        2.30      2.37 o 
 -11   2   1        2.98        4.25      2.33 o 
 -10   2   1      101.81       91.51      5.55 o 
  -9   2   1      193.37      191.87      7.61 o 
  -8   2   1      207.30      195.56      7.22 o 
  -7   2   1      541.40      526.20     13.45 o 
  -6   2   1      360.95      366.30     10.03 o 
  -5   2   1       26.79       28.34      3.55 o 
  -4   2   1      231.65      249.82     10.58 o 
  -3   2   1      158.80      166.07      4.42 o 
  -2   2   1      228.10      212.58      6.04 o 
  -1   2   1      515.32      517.10     15.36 o 
   0   2   1     3262.08     3161.32     82.75 o 
   1   2   1     1450.46     1391.17     38.26 o 
   2   2   1      447.57      391.31     12.32 o 
   3   2   1      862.23      844.35     24.06 o 
   4   2   1      315.84      320.49      8.23 o 
   6   2   1      139.75      141.69      5.22 o 
   7   2   1        0.40        1.22      1.23 o 
   8   2   1      137.52      129.68      5.57 o 
   9   2   1       22.16       17.28      4.78 o 
  10   2   1       35.61       41.87      4.14 o 
  11   2   1       28.28       22.03      5.36 o 
  12   2   1       11.86       15.36      5.22 o 
 -11   3   1        4.12        4.54      2.47 o 
 -10   3   1       66.01       73.14      5.86 o 
  -9   3   1       38.89       40.23      4.25 o 
  -8   3   1        9.07        9.17      3.12 o 
  -7   3   1       30.83       34.20      3.51 o 
  -6   3   1      115.20      111.78      5.32 o 
  -5   3   1      544.93      530.37     13.45 o 
  -4   3   1        3.71        3.39      2.17 o 
  -3   3   1        5.24        4.37      1.88 o 
  -2   3   1      699.07      710.44     22.32 o 
  -1   3   1      407.38      408.13     10.13 o 
   0   3   1      284.64      200.91     58.77 o 
   1   3   1       11.17       10.87      2.46 o 
   2   3   1      236.83      241.02     10.29 o 
   3   3   1        9.21       13.73      3.33 o 
   5   3   1       53.78       59.61      3.57 o 
   6   3   1       19.03       19.15      2.40 o 
   7   3   1       45.79       44.93      3.72 o 
   8   3   1      159.06      152.67     12.17 o 
   9   3   1      115.81      101.79      5.46 o 
  10   3   1        7.24        7.97      4.06 o 
  11   3   1       12.76       15.22      4.93 o 
 -11   4   1       31.68       47.68      8.12 o 
 -10   4   1       57.94       53.18      5.32 o 
  -9   4   1       11.97       13.43      2.99 o 
  -8   4   1      109.48      108.04      6.00 o 
  -7   4   1       23.61       25.18      3.34 o 
  -6   4   1       85.36       84.62      4.95 o 
  -5   4   1       65.03       69.16      7.61 o 
  -4   4   1      160.72      139.17     10.22 o 
  -3   4   1      389.22      362.90     14.64 o 
  -2   4   1      461.61      485.07     18.12 o 
  -1   4   1      902.45      886.25     19.76 o 
   0   4   1      559.17      577.37     14.19 o 
   1   4   1       55.93       55.07      5.07 o 
   2   4   1       49.09       50.44      5.65 o 
   3   4   1      119.19      122.32      8.12 o 
   5   4   1       87.47       95.65      6.09 o 
   6   4   1      185.14      177.14      7.03 o 
   7   4   1      217.93      212.10      8.01 o 
   8   4   1       90.27       79.43      5.32 o 
   9   4   1       10.34       10.29      4.35 o 
  10   4   1        1.07        4.06      3.91 o 
  11   4   1        9.34       10.00      5.22 o 
 -10   5   1       17.72       16.67      5.51 o 
  -9   5   1       31.37       29.18      4.28 o 
  -8   5   1       12.62       16.74      5.14 o 
  -7   5   1       40.16       40.16      4.52 o 
  -6   5   1       26.98       24.80      3.52 o 
  -5   5   1       11.86       10.01      2.51 o 
  -2   5   1        9.19        9.71      3.48 o 
  -1   5   1       27.07       27.25      3.17 o 
   0   5   1       27.19       16.67      3.62 o 
   1   5   1      115.92      119.13      8.12 o 
   2   5   1       31.80       35.80      5.36 o 
   3   5   1      243.18      244.93     12.75 o 
   4   5   1       17.70       22.03      4.64 o 
   5   5   1      184.79      187.54     11.45 o 
   6   5   1       23.32       20.11      4.35 o 
   7   5   1       24.52       17.83      5.07 o 
   8   5   1        6.38        0.00      3.33 o 
   9   5   1        1.02        0.00      3.04 o 
  10   5   1       36.53       43.33      8.55 o 
  -9   6   1        9.82        8.55      5.22 o 
  -8   6   1       21.56       22.35      8.77 o 
  -7   6   1       39.82       34.06      4.50 o 
  -6   6   1      130.06      134.93     11.01 o 
  -5   6   1       15.53       15.65      4.64 o 
  -4   6   1        9.33        2.46      2.90 o 
  -3   6   1       20.06       17.39      4.78 o 
  -2   6   1      164.47      150.00     10.14 o 
  -1   6   1      177.45      179.57     11.45 o 
   0   6   1      149.82      156.81     10.00 o 
   1   6   1      235.32      241.89     13.04 o 
   2   6   1       84.08       72.03      8.12 o 
   3   6   1      161.01      161.02     11.01 o 
   4   6   1       68.28       61.45      7.97 o 
   5   6   1       80.60       78.99      9.28 o 
   6   6   1       31.04       22.90      5.94 o 
   7   6   1       18.70       18.84      5.36 o 
   8   6   1       30.12       15.80      5.36 o 
   9   6   1        7.06       13.33      5.65 o 
  -8   7   1        1.17        0.00      3.62 o 
  -7   7   1        2.52        2.32      3.91 o 
  -6   7   1       15.55       12.75      5.22 o 
  -5   7   1       20.60       15.94      5.51 o 
  -4   7   1       10.36       11.45      4.93 o 
  -3   7   1        2.13        1.74      3.04 o 
  -2   7   1       44.68       38.84      6.81 o 
   0   7   1      110.83      110.87      9.57 o 
   1   7   1       53.66       41.30      6.52 o 
   2   7   1       23.48       28.99      5.94 o 
   3   7   1       11.74       15.07      4.78 o 
   4   7   1        0.44        0.58      3.48 o 
   5   7   1       81.29       84.64     10.58 o 
   6   7   1        6.73       13.33      5.22 o 
   7   7   1       17.62       10.29      4.93 o 
  -5   8   1       17.89       15.22      5.65 o 
  -4   8   1       40.04       32.46      6.96 o 
  -3   8   1       45.14       35.94      7.25 o 
   1   8   1       35.22       34.93      6.96 o 
   2   8   1       24.42       16.96      5.65 o 
   3   8   1       27.75       19.57      6.09 o 
   4   8   1       37.76       32.46      7.25 o 
   5   8   1        2.56        0.00      4.06 o 
  -5  -8   2       40.15       51.59      7.25 o 
  -4  -8   2        8.71        1.59      2.90 o 
  -3  -8   2        9.39        9.23      2.92 o 
  -2  -8   2        8.22        9.22      2.37 o 
  -1  -8   2       73.02       81.77      4.90 o 
   0  -8   2       28.31       24.90      2.70 o 
   1  -8   2       18.03       17.97      4.78 o 
   2  -8   2        5.13        5.07      3.62 o 
   3  -8   2        0.02        0.58      2.61 o 
   4  -8   2        2.15        2.33      2.61 o 
   5  -8   2       25.07       26.51      3.75 o 
  -7  -7   2        1.50        0.00      2.90 o 
  -6  -7   2        7.31        8.99      3.48 o 
  -5  -7   2        9.74       10.14      3.62 o 
  -4  -7   2       33.50       42.32      6.09 o 
  -3  -7   2       61.46       71.11      4.95 o 
  -2  -7   2       20.51       21.43      2.64 o 
  -1  -7   2       48.24       45.47      3.62 o 
   0  -7   2       12.96        9.52      2.64 o 
   1  -7   2        3.72        2.11      2.20 o 
   2  -7   2       19.13       20.87      3.18 o 
   3  -7   2       24.51       30.15      5.07 o 
   4  -7   2       71.06       80.28      5.47 o 
   5  -7   2       69.89       76.57      7.25 o 
   6  -7   2       32.71       31.95      3.86 o 
   7  -7   2        8.54        6.52      3.77 o 
  -9  -6   2        1.45        0.87      2.61 o 
  -8  -6   2        1.77        2.32      2.90 o 
  -7  -6   2       81.30       83.19      7.25 o 
  -6  -6   2       90.50       98.12      7.68 o 
  -5  -6   2      136.99      128.84      8.55 o 
  -4  -6   2       66.71       68.66      4.10 o 
  -3  -6   2       52.01       60.25      4.10 o 
  -2  -6   2       44.38       48.91      5.65 o 
  -1  -6   2      115.46      135.87      6.23 o 
   0  -6   2      166.81      164.06     10.14 o 
   1  -6   2        2.11        1.31      1.89 o 
   2  -6   2        8.70        8.84      5.00 o 
   3  -6   2      236.97      246.55     10.36 o 
   4  -6   2       56.35       58.94      3.49 o 
   5  -6   2       36.46       34.61      3.51 o 
   6  -6   2        8.57        7.41      2.97 o 
   7  -6   2       65.47       55.20      4.50 o 
   8  -6   2       16.73       15.94      4.49 o 
   9  -6   2        5.14        6.81      3.77 o 
 -10  -5   2        7.50        8.99      3.48 o 
  -9  -5   2        3.80        1.30      2.32 o 
  -8  -5   2       29.22       32.17      4.93 o 
  -7  -5   2       83.01       91.59      7.25 o 
  -6  -5   2       16.61       14.49      3.48 o 
  -5  -5   2       37.29       37.82      4.13 o 
  -4  -5   2       58.90       60.38      3.38 o 
  -3  -5   2       12.74       16.65      3.77 o 
  -2  -5   2      114.45      121.07      5.11 o 
  -1  -5   2       75.58       77.01      7.54 o 
   0  -5   2      153.31      154.35      8.99 o 
   1  -5   2      146.67      155.33      6.15 o 
   2  -5   2      205.81      203.03     11.52 o 
   3  -5   2        4.07        1.56      1.38 o 
   4  -5   2       34.64       39.18      2.72 o 
   5  -5   2       11.48       11.10      2.37 o 
   6  -5   2       33.73       36.08      2.81 o 
   7  -5   2        2.81        2.13      1.74 o 
   8  -5   2        7.24        6.01      2.10 o 
   9  -5   2        9.61       13.33      4.06 o 
  10  -5   2       16.68       19.86      4.64 o 
 -11  -4   2        4.02        1.88      2.90 o 
 -10  -4   2       20.46       19.86      4.20 o 
  -9  -4   2       50.12       50.29      5.80 o 
  -8  -4   2       39.98       44.35      5.36 o 
  -7  -4   2      259.42      245.80     11.45 o 
  -6  -4   2      425.51      433.77     10.30 o 
  -5  -4   2      571.81      580.65     13.00 o 
  -4  -4   2      162.31      157.84      4.98 o 
  -3  -4   2        3.90        3.99      1.32 o 
  -2  -4   2      732.12      781.78     16.90 o 
  -1  -4   2      243.88      238.24      7.27 o 
   0  -4   2     1081.30     1142.61     34.20 o 
   1  -4   2      423.75      447.59     11.22 o 
   2  -4   2       45.31       41.40      3.12 o 
   3  -4   2      601.19      616.71     13.94 o 
   4  -4   2      107.85      106.71      3.95 o 
   5  -4   2      286.73      278.95      8.63 o 
   6  -4   2       42.31       41.10      2.69 o 
   7  -4   2        5.14        4.84      1.63 o 
   8  -4   2       57.96       65.18      3.96 o 
   9  -4   2       41.90       38.27      3.53 o 
  10  -4   2        6.53        8.84      3.19 o 
  11  -4   2       13.24        9.57      3.62 o 
 -11  -3   2        9.43       11.01      3.62 o 
 -10  -3   2        1.88        2.17      2.61 o 
  -9  -3   2       16.70       16.67      3.48 o 
  -8  -3   2      182.70      177.68      9.28 o 
  -7  -3   2       11.17        5.94      2.17 o 
  -5  -3   2       26.39       30.42      2.83 o 
  -4  -3   2       39.04       44.70      2.90 o 
  -3  -3   2      693.83      715.32     14.82 o 
  -2  -3   2      355.51      373.70      8.69 o 
  -1  -3   2      409.07      449.71     14.64 o 
   0  -3   2      400.43      442.76     15.07 o 
   1  -3   2      135.04      139.14      4.81 o 
   2  -3   2      375.19      392.17      9.48 o 
   3  -3   2      420.42      431.01      9.99 o 
   4  -3   2      757.89      821.78     14.25 o 
   5  -3   2      526.37      540.89     10.39 o 
   6  -3   2      275.26      302.89     10.14 o 
   7  -3   2      144.79      150.98      8.41 o 
   8  -3   2       64.20       59.87      3.83 o 
   9  -3   2       69.84       70.31      4.19 o 
  10  -3   2        3.31        3.81      2.10 o 
  11  -3   2       17.63       23.04      4.49 o 
 -12  -2   2       28.85       43.48      6.23 o 
 -11  -2   2       42.43       50.72      6.23 o 
 -10  -2   2       91.98       94.78      7.10 o 
  -9  -2   2       99.14      107.83      7.10 o 
  -8  -2   2       84.78       90.87      6.23 o 
  -7  -2   2       24.13       24.34      2.16 o 
  -6  -2   2        3.99        1.99      1.45 o 
  -5  -2   2       78.55       84.49      3.62 o 
  -4  -2   2      215.38      224.49      5.29 o 
  -3  -2   2      129.03      117.93      3.19 o 
  -2  -2   2     2703.13     2674.05     49.28 o 
  -1  -2   2     4529.27     4301.47    114.20 o 
   0  -2   2     5852.99      217.17   2838.49 o 
   1  -2   2     1027.64     1021.04     20.14 o 
   2  -2   2      108.55      109.82      2.77 o 
   3  -2   2      603.15      614.73     10.32 o 
   4  -2   2      113.04      116.88      3.50 o 
   5  -2   2      322.11      327.39      6.91 o 
   6  -2   2      159.82      167.72      5.43 o 
   7  -2   2      245.52      258.52      7.43 o 
   8  -2   2        4.01        4.86      1.54 o 
   9  -2   2       46.26       41.48      3.53 o 
  10  -2   2       25.48       27.78      3.05 o 
  11  -2   2        1.82        2.81      1.91 o 
  12  -2   2        4.96        8.41      3.33 o 
 -12  -1   2       17.20       21.01      4.49 o 
 -11  -1   2        9.15        9.57      3.19 o 
 -10  -1   2       18.43       15.22      3.48 o 
  -9  -1   2       11.90       12.50      3.99 o 
  -8  -1   2       58.53       68.40      6.23 o 
  -7  -1   2       57.99       59.33      7.17 o 
  -6  -1   2       23.91       22.94      1.98 o 
  -5  -1   2      101.85      107.04      3.51 o 
  -3  -1   2      599.42      602.70     11.80 o 
  -2  -1   2      607.97      623.77     17.68 o 
  -1  -1   2    14750.85    12882.05    455.31 o 
   0  -1   2     1172.90     1201.54     18.32 o 
   1  -1   2     1443.67     1404.93     37.97 o 
   2  -1   2      249.15      248.09      4.41 o 
   3  -1   2      287.21      309.71      6.02 o 
   4  -1   2     1036.18     1106.96     30.72 o 
   5  -1   2      293.81      313.68      7.74 o 
   6  -1   2      296.01      303.22      7.84 o 
   7  -1   2       39.90       39.00      4.06 o 
   8  -1   2      267.25      259.65      7.72 o 
   9  -1   2      707.05      731.93     20.36 o 
  10  -1   2       75.03       76.50      5.36 o 
  11  -1   2        9.96       10.76      2.45 o 
  12  -1   2       11.92       15.75      2.99 o 
 -12   0   2        0.14        4.64      2.90 o 
 -11   0   2       12.07       13.91      3.62 o 
 -10   0   2       29.27       29.23      3.28 o 
  -9   0   2       23.58       21.89      5.43 o 
  -8   0   2       35.68       37.26      3.18 o 
  -7   0   2      234.79      224.07      6.87 o 
  -6   0   2     1528.38     1584.47     31.20 o 
  -5   0   2      429.42      387.73      9.07 o 
  -4   0   2      241.89      212.39     10.29 o 
  -2   0   2     2309.45     2208.11     40.68 o 
  -1   0   2     1534.50     1576.73     23.79 o 
   0   0   2     1691.45     1636.07     21.29 o 
   1   0   2     3346.39     2809.74    236.74 o 
   2   0   2       24.99       15.76      1.25 o 
   3   0   2      584.73      561.96      9.31 o 
   4   0   2     1719.88     1795.97     33.97 o 
   6   0   2       61.91       66.93      3.03 o 
   7   0   2        4.83        4.49      1.25 o 
   8   0   2       41.62       42.16      3.09 o 
   9   0   2       48.00       48.34      3.62 o 
  10   0   2        0.73        0.93      1.74 o 
  11   0   2        2.64        3.88      2.08 o 
  12   0   2        5.13        6.67      4.06 o 
 -12   1   2       17.83       11.45      4.20 o 
 -11   1   2        8.78        7.54      3.33 o 
 -10   1   2       18.17       14.23      2.64 o 
  -9   1   2       12.17       12.17      2.46 o 
  -8   1   2       57.90       62.81      5.65 o 
  -7   1   2       57.22       58.04      3.57 o 
  -6   1   2       23.86       23.85      3.48 o 
  -5   1   2      103.93      107.82      4.14 o 
  -4   1   2      175.68      169.64      6.38 o 
  -2   1   2      596.52      575.22     17.25 o 
  -1   1   2    14722.41    13757.90    318.88 o 
   0   1   2     1168.73     1213.92     16.06 o 
   1   1   2     1447.28     1434.35     37.83 o 
   2   1   2      239.88      236.50      5.29 o 
   3   1   2      292.64      306.09      8.99 o 
   4   1   2     1037.99     1149.75     22.51 o 
   5   1   2      295.46      321.42     10.00 o 
   6   1   2      294.50      298.34      7.83 o 
   7   1   2       41.61       33.78      4.20 o 
   8   1   2      266.25      266.87      8.08 o 
   9   1   2      701.55      685.26     16.51 o 
  10   1   2       76.61       73.94      8.12 o 
  11   1   2        9.74       15.94      4.64 o 
  12   1   2       12.11       18.55      5.07 o 
 -12   2   2       28.54       32.03      5.94 o 
 -11   2   2       43.20       44.34      5.14 o 
 -10   2   2       90.90       84.36      5.68 o 
  -9   2   2      100.91      107.50      5.76 o 
  -8   2   2       85.72       88.84      5.01 o 
  -7   2   2       23.84       24.96      3.70 o 
  -6   2   2        4.38        3.96      1.53 o 
  -5   2   2       76.61       85.37      4.57 o 
  -4   2   2      218.68      214.07      4.72 o 
  -3   2   2      122.25      122.57      4.55 o 
  -1   2   2     4540.12     4517.99    113.77 o 
   0   2   2     5825.52     5488.28    143.77 o 
   1   2   2     1033.91     1007.98     28.84 o 
   3   2   2      602.66      616.04     13.10 o 
   4   2   2      110.74      112.32      4.93 o 
   5   2   2      321.18      326.87      8.42 o 
   6   2   2      164.56      159.02      8.91 o 
   7   2   2      243.14      242.99     15.22 o 
   8   2   2        5.27        4.46      2.17 o 
   9   2   2       46.25       44.85      5.51 o 
  10   2   2       24.76       22.46      5.22 o 
  11   2   2        1.76        1.74      3.33 o 
  12   2   2        4.76        2.90      3.77 o 
 -11   3   2        9.27        7.97      2.81 o 
 -10   3   2        1.78        4.82      2.37 o 
  -9   3   2       15.84       13.78      2.86 o 
  -8   3   2      181.47      166.48      7.24 o 
  -7   3   2       11.20       11.78      3.41 o 
  -6   3   2      102.78       96.25      8.19 o 
  -5   3   2       28.27       31.04      1.96 o 
  -4   3   2       34.78       32.74      3.11 o 
  -3   3   2      708.46      738.60     17.06 o 
  -2   3   2      344.13      351.60      9.63 o 
  -1   3   2      410.23      154.47    231.60 o 
   0   3   2      409.59      286.96     10.72 o 
   1   3   2      129.74      124.49      6.81 o 
   2   3   2      381.59      393.48     14.35 o 
   3   3   2      414.15      409.57     15.51 o 
   4   3   2      748.17      764.72     17.14 o 
   6   3   2      277.02      249.55      7.80 o 
   7   3   2      146.49      137.03      5.67 o 
   8   3   2       61.90       57.84      5.07 o 
   9   3   2       70.93       63.04      8.12 o 
  10   3   2        3.01        1.16      3.19 o 
  11   3   2       17.43       19.86      5.65 o 
 -11   4   2        3.83        4.62      3.12 o 
 -10   4   2       19.96       20.22      3.71 o 
  -9   4   2       49.87       51.70      5.01 o 
  -8   4   2       40.48       32.44      6.38 o 
  -7   4   2      257.17      241.52      9.15 o 
  -6   4   2      430.21      408.83     12.38 o 
  -5   4   2      564.06      547.02     14.79 o 
  -4   4   2      161.73      148.00      6.40 o 
  -3   4   2        3.84        4.98      3.41 o 
  -1   4   2      239.89      247.20      7.76 o 
   0   4   2     1070.55     1134.93     34.06 o 
   1   4   2      421.19      444.49     16.52 o 
   2   4   2       46.83       46.67      5.51 o 
   3   4   2      597.83      593.19     21.88 o 
   4   4   2      114.37      111.74      8.12 o 
   5   4   2      281.93      273.48     11.01 o 
   6   4   2       42.22       38.56      3.99 o 
   7   4   2        5.27        5.07      3.62 o 
   8   4   2       59.93       57.68      7.97 o 
   9   4   2       41.18       35.36      6.67 o 
  10   4   2        6.39        7.54      4.35 o 
  11   4   2       13.38        8.12      5.07 o 
 -10   5   2        7.39        4.06      2.74 o 
  -9   5   2        3.76        5.14      2.71 o 
  -8   5   2       29.26       21.88      6.45 o 
  -7   5   2       84.11       81.11      5.85 o 
  -6   5   2       17.15       16.97      3.26 o 
  -5   5   2       36.26       38.86      4.24 o 
  -4   5   2       56.96       58.36     14.49 o 
  -3   5   2       13.48        0.43      1.74 o 
  -1   5   2       78.18       78.12      6.09 o 
   0   5   2      157.41      156.67      9.13 o 
   1   5   2      144.11      137.25      8.84 o 
   2   5   2      205.25      211.60     11.16 o 
   3   5   2        3.92        4.20      2.75 o 
   4   5   2       35.16       35.22      5.94 o 
   5   5   2       11.46        8.99      3.91 o 
   6   5   2       32.73       27.97      5.65 o 
   7   5   2        3.09        0.58      2.90 o 
   8   5   2        7.60       10.72      4.64 o 
   9   5   2       10.66       11.01      4.93 o 
  10   5   2       16.62       13.77      5.51 o 
  -9   6   2        1.68        6.66      3.30 o 
  -8   6   2        1.69        0.31      3.55 o 
  -7   6   2       81.48       69.43      6.31 o 
  -6   6   2       88.16       83.48      9.86 o 
  -5   6   2      135.32      134.49     10.72 o 
  -4   6   2       63.74       72.46      8.55 o 
  -3   6   2       51.73       34.93      5.94 o 
  -2   6   2       44.65       43.77      6.52 o 
  -1   6   2      120.55      129.71      8.84 o 
   0   6   2      170.16      179.86     10.72 o 
   1   6   2        1.67        2.46      2.75 o 
   2   6   2        8.99        6.96      3.62 o 
   3   6   2      239.79      248.55     13.91 o 
   4   6   2       53.69       55.36      7.68 o 
   5   6   2       36.35       23.19      5.65 o 
   6   6   2        8.91        7.54      4.20 o 
   7   6   2       64.08       54.06      8.55 o 
   8   6   2       16.26       21.45      5.80 o 
   9   6   2        4.88        4.78      4.35 o 
  -7   7   2        1.64        0.14      3.62 o 
  -6   7   2        7.35        8.55      4.20 o 
  -5   7   2        9.44       10.14      4.64 o 
  -4   7   2       32.23       29.28      6.38 o 
  -3   7   2       61.57       51.88      7.83 o 
   0   7   2       12.92       15.94      4.49 o 
   1   7   2        3.97        1.01      3.04 o 
   2   7   2       19.25       17.39      5.22 o 
   3   7   2       24.11       26.52      5.94 o 
   4   7   2       72.24       56.67      8.55 o 
   5   7   2       68.56       80.72     10.29 o 
   6   7   2       32.24       32.03      7.25 o 
   7   7   2        8.69        9.28      4.78 o 
  -5   8   2       41.27       33.91      7.10 o 
  -4   8   2        9.15        2.75      4.20 o 
   1   8   2       18.12       14.64      4.93 o 
   2   8   2        4.90        7.97      4.49 o 
   3   8   2        0.01        5.22      4.35 o 
   4   8   2        2.09        7.97      5.07 o 
   5   8   2       25.52       15.80      6.09 o 
  -5  -8   3       14.25       14.07      3.32 o 
  -4  -8   3       18.17       21.05      3.58 o 
  -3  -8   3       21.21       19.82      4.57 o 
  -2  -8   3       15.73       12.77      2.92 o 
  -1  -8   3        9.62        8.43      2.07 o 
   0  -8   3       13.60       14.46      2.64 o 
   1  -8   3       27.17       26.23      5.65 o 
   2  -8   3        7.29        5.36      3.48 o 
   3  -8   3        8.32        9.42      3.91 o 
   4  -8   3        9.69       10.51      2.87 o 
   5  -8   3        8.66       11.38      3.03 o 
  -7  -7   3       11.43        7.39      3.62 o 
  -6  -7   3       10.77        8.99      3.77 o 
  -5  -7   3        9.36        9.42      3.62 o 
  -4  -7   3        9.63       12.03      3.62 o 
  -3  -7   3        4.73        3.47      2.00 o 
  -2  -7   3       51.34       47.73      3.61 o 
  -1  -7   3       16.10       18.16      3.09 o 
   0  -7   3       19.75       17.99      2.57 o 
   1  -7   3       14.50       13.58      2.97 o 
   2  -7   3      155.04      162.99      7.83 o 
   3  -7   3       91.25       95.97      5.48 o 
   4  -7   3      141.60      139.86      9.13 o 
   5  -7   3        5.97        6.72      3.48 o 
   6  -7   3       12.13       10.46      2.85 o 
   7  -7   3        1.70        0.80      2.08 o 
  -9  -6   3       14.71       16.38      4.49 o 
  -8  -6   3        7.17        9.13      3.62 o 
  -7  -6   3       18.45       10.14      3.48 o 
  -6  -6   3       33.28       27.54      4.64 o 
  -5  -6   3      119.40      124.35      8.41 o 
  -4  -6   3       73.98       81.01      6.52 o 
  -3  -6   3       48.50       49.76      3.88 o 
  -2  -6   3       77.18       79.20      3.94 o 
  -1  -6   3      120.50      127.35      6.05 o 
   0  -6   3       18.05       21.08      3.13 o 
   1  -6   3       97.59       92.98      5.33 o 
   2  -6   3        6.99       10.76      2.46 o 
   3  -6   3       29.50       28.76      3.33 o 
   4  -6   3       11.86       13.55      2.51 o 
   5  -6   3        6.68        5.46      1.70 o 
   6  -6   3       24.82       30.35      6.59 o 
   7  -6   3        3.93        3.77      2.05 o 
   8  -6   3        0.86        0.00      1.74 o 
 -10  -5   3        0.77        0.87      2.32 o 
  -9  -5   3        8.62        7.54      3.19 o 
  -8  -5   3        0.29        0.29      2.03 o 
  -7  -5   3       56.27       45.94      5.65 o 
  -6  -5   3        8.84        8.99      2.90 o 
  -5  -5   3       91.30       90.29      6.67 o 
  -4  -5   3       60.05       62.90      3.48 o 
  -3  -5   3      188.35      196.59      6.43 o 
  -2  -5   3      465.87      176.55    230.44 o 
  -1  -5   3      517.91      544.21     18.41 o 
   0  -5   3      110.28      112.03      4.21 o 
   1  -5   3       33.93       38.09      3.58 o 
   2  -5   3      125.35      132.56      5.64 o 
   3  -5   3      246.89      267.99      8.45 o 
   4  -5   3      191.27      189.25      6.80 o 
   5  -5   3       33.36       31.92      4.96 o 
   6  -5   3      145.47      147.51      5.11 o 
   7  -5   3      202.45      216.98      6.37 o 
   8  -5   3       85.73       91.10      5.01 o 
   9  -5   3       50.60       53.04      4.44 o 
  10  -5   3        2.03        4.06      3.48 o 
 -11  -4   3       45.18       42.46      6.09 o 
 -10  -4   3       42.62       54.64      6.52 o 
  -9  -4   3       82.95      103.04      7.68 o 
  -8  -4   3       24.71       26.09      4.20 o 
  -7  -4   3      214.86      211.60     10.43 o 
  -6  -4   3      123.72      113.19      7.10 o 
  -5  -4   3       22.59       22.79      2.97 o 
  -4  -4   3       53.41       50.33      2.57 o 
  -3  -4   3       21.29       24.33      2.08 o 
  -2  -4   3      121.13      123.14      4.02 o 
  -1  -4   3      521.78      179.54    258.70 o 
   0  -4   3      646.26      697.96     12.85 o 
   1  -4   3      355.69      379.43     10.15 o 
   2  -4   3       31.91       29.25      2.76 o 
   3  -4   3      228.18      235.05      7.22 o 
   4  -4   3       68.34       67.62      4.13 o 
   5  -4   3       52.88       53.38      3.33 o 
   6  -4   3      169.48      163.17      5.10 o 
   7  -4   3        5.04        4.42      1.55 o 
   8  -4   3        3.64        1.56      1.53 o 
   9  -4   3        2.42        0.94      1.96 o 
  10  -4   3        5.22        7.72      3.99 o 
 -11  -3   3       22.04       20.15      4.49 o 
 -10  -3   3        0.68        0.14      2.03 o 
  -9  -3   3       36.08       41.45      5.22 o 
  -8  -3   3       74.54       68.99      5.65 o 
  -7  -3   3       85.71       91.88      6.09 o 
  -6  -3   3      130.39      135.65      7.25 o 
  -5  -3   3       49.86       53.73      3.55 o 
  -4  -3   3      113.98      119.15      3.91 o 
  -3  -3   3       39.87       40.35      3.91 o 
  -2  -3   3     1525.43     1602.76     44.06 o 
  -1  -3   3      612.62      631.31     13.85 o 
   0  -3   3      102.44       72.25     37.35 o 
   1  -3   3       55.49       59.19      3.32 o 
   2  -3   3      376.87      386.98      9.68 o 
   3  -3   3        8.41        4.54      1.52 o 
   4  -3   3      286.66      283.06      7.88 o 
   5  -3   3        7.65        6.41      1.34 o 
   6  -3   3      241.91      240.47      7.36 o 
   7  -3   3       82.97       89.75     14.93 o 
   8  -3   3      319.57      325.30      9.52 o 
   9  -3   3       10.14       11.29      2.19 o 
  10  -3   3       31.17       35.07      3.64 o 
  11  -3   3       34.98       39.16      5.87 o 
 -12  -2   3       18.66       27.25      5.07 o 
 -11  -2   3       50.10       49.42      6.23 o 
 -10  -2   3        2.33        2.32      2.32 o 
  -9  -2   3       30.29       21.01      3.91 o 
  -8  -2   3       11.66       12.46      2.90 o 
  -5  -2   3      589.80      590.04     12.17 o 
  -4  -2   3       92.44       73.33      4.35 o 
  -3  -2   3      591.51      575.65     17.39 o 
  -2  -2   3        9.94       10.29      1.74 o 
  -1  -2   3     2370.89     2415.72     44.18 o 
   0  -2   3      125.66      133.97      3.89 o 
   1  -2   3      559.71      547.70     11.43 o 
   2  -2   3       52.52       52.80      1.69 o 
   3  -2   3        8.56        7.52      0.74 o 
   4  -2   3      737.01      787.58     11.44 o 
   5  -2   3      322.93      315.14      9.51 o 
   6  -2   3      372.16      364.13      9.38 o 
   7  -2   3       85.04       86.83      6.52 o 
   8  -2   3       16.40       14.35      2.19 o 
   9  -2   3        2.63        1.16      1.38 o 
  10  -2   3        8.43       11.18      3.55 o 
  11  -2   3       22.77       20.22      3.02 o 
 -12  -1   3        3.27        3.04      2.90 o 
 -11  -1   3        8.17        6.52      3.19 o 
 -10  -1   3        8.84       10.72      3.19 o 
  -9  -1   3        9.83        7.83      2.61 o 
  -8  -1   3       32.20       37.25      4.64 o 
  -7  -1   3      179.18      183.04      7.54 o 
  -6  -1   3      109.81      110.01     26.52 o 
  -5  -1   3      167.61      169.58     13.99 o 
  -4  -1   3       83.15       89.41      2.65 o 
  -3  -1   3      504.31      491.45     14.93 o 
  -2  -1   3      538.87      555.55     14.28 o 
  -1  -1   3      102.03      122.78      2.75 o 
   0  -1   3      976.56      935.77     18.09 o 
   1  -1   3       42.49       42.74      1.85 o 
   2  -1   3       10.73        6.77      5.94 o 
   3  -1   3     1295.04     1276.81     25.24 o 
   4  -1   3     1005.79     1065.26     16.83 o 
   5  -1   3      513.49      524.63     11.78 o 
   6  -1   3      278.65      288.33      7.68 o 
   7  -1   3      121.27      129.65      4.74 o 
   8  -1   3      350.20      338.09      9.30 o 
   9  -1   3        8.90        8.97      1.94 o 
  10  -1   3       60.27       64.64      4.28 o 
  11  -1   3       21.85       27.73      3.38 o 
  12  -1   3       14.02        8.55      3.91 o 
 -12   0   3        1.49        4.49      3.19 o 
 -11   0   3        0.44        0.00      2.03 o 
 -10   0   3        5.63        7.83      2.90 o 
  -9   0   3      271.16      289.82      9.02 o 
  -8   0   3      315.50      317.51      9.12 o 
  -7   0   3      108.04      104.37      4.40 o 
  -6   0   3        2.44        0.24      0.94 o 
  -5   0   3      140.87      160.97      4.91 o 
  -4   0   3       80.53       86.09      4.20 o 
  -3   0   3       49.42       52.36      3.33 o 
  -2   0   3      139.75      139.22      3.65 o 
  -1   0   3     1127.41     1174.31     18.18 o 
   0   0   3      742.75      673.92     14.67 o 
   1   0   3     3718.37     3561.96     54.27 o 
   3   0   3       15.43       11.17      1.23 o 
   4   0   3      871.55      998.08     19.76 o 
   5   0   3      117.99      114.78      6.09 o 
   6   0   3       44.10       47.44      2.54 o 
   7   0   3        5.03        7.16      1.42 o 
   8   0   3      102.89       99.62      4.35 o 
   9   0   3       14.67       12.84      2.83 o 
  10   0   3       49.14       51.43      4.06 o 
  11   0   3       16.87       19.28      4.93 o 
  12   0   3        0.97        2.75      3.33 o 
 -12   1   3        3.22        2.32      3.19 o 
 -11   1   3        7.55        0.29      2.61 o 
 -10   1   3        9.53       11.27      2.56 o 
  -9   1   3        9.97        5.97      3.84 o 
  -8   1   3       32.22       33.90      4.57 o 
  -7   1   3      178.17      185.29      6.88 o 
  -6   1   3      105.68      118.38      7.10 o 
  -5   1   3      164.39      176.38      5.74 o 
  -4   1   3       83.68       85.38      3.58 o 
  -2   1   3      555.59      551.69     11.37 o 
  -1   1   3      100.24      122.09      2.74 o 
   0   1   3      983.87      957.90     13.68 o 
   1   1   3       40.31       40.06      2.19 o 
   2   1   3        8.13        2.75      1.16 o 
   3   1   3     1297.64     1312.88     24.75 o 
   4   1   3      984.52      983.45     69.42 o 
   5   1   3      519.08      533.90     11.68 o 
   7   1   3      117.20      123.25      4.63 o 
   8   1   3      347.77      329.12      9.16 o 
   9   1   3        8.20        3.41      3.26 o 
  10   1   3       60.09       62.32      7.68 o 
  11   1   3       22.38       24.93      5.65 o 
  12   1   3       14.12        8.70      4.35 o 
 -12   2   3       18.53       18.41      5.22 o 
 -11   2   3       51.53       65.36      8.12 o 
 -10   2   3        2.50        0.00      1.88 o 
  -9   2   3       29.93       26.63      7.25 o 
  -8   2   3       11.54       15.56      2.64 o 
  -7   2   3       80.89       74.91      4.35 o 
  -6   2   3      305.74      307.52      9.22 o 
  -5   2   3      590.37      579.31     14.09 o 
  -4   2   3       89.82       68.24      3.69 o 
  -3   2   3      589.90      557.69     13.07 o 
  -2   2   3        8.61       10.04      1.25 o 
  -1   2   3     2383.89     2408.86     45.55 o 
   0   2   3      121.91      139.71      5.94 o 
   1   2   3      566.49      571.45     17.25 o 
   2   2   3       51.22       48.55      3.77 o 
   3   2   3        9.11       13.19      2.61 o 
   4   2   3      758.12      757.13     16.14 o 
   5   2   3      322.79      281.16     26.09 o 
   6   2   3      372.31      341.93      8.91 o 
   7   2   3       84.79       85.41      5.14 o 
   8   2   3       16.88       20.00      4.49 o 
   9   2   3        2.42        0.00      2.46 o 
  10   2   3        8.70       16.38      4.64 o 
  11   2   3       23.09       25.94      6.09 o 
 -11   3   3       21.23       18.78      3.67 o 
 -10   3   3        0.55        3.37      2.19 o 
  -9   3   3       35.77       29.97      3.88 o 
  -8   3   3       73.91       70.26      4.97 o 
  -7   3   3       87.33       83.70      5.07 o 
  -6   3   3      124.54      119.27      5.73 o 
  -5   3   3       47.86       43.77      3.74 o 
  -4   3   3      112.41      110.08      5.12 o 
  -3   3   3       40.59       37.18      4.71 o 
  -2   3   3     1523.86     1572.21     25.73 o 
  -1   3   3      601.54      634.21     19.28 o 
   1   3   3       59.07       60.00      4.49 o 
   2   3   3      366.56      366.67     13.91 o 
   3   3   3       10.41        7.83      2.46 o 
   4   3   3      278.48      277.83     12.46 o 
   5   3   3        8.07        3.15      2.97 o 
   7   3   3       86.17       90.29      7.68 o 
   8   3   3      323.08      325.94     16.23 o 
   9   3   3        9.37        4.64      3.33 o 
  10   3   3       31.69       33.04      6.52 o 
  11   3   3       34.88       46.81      7.83 o 
 -11   4   3       45.24       51.37      5.76 o 
 -10   4   3       43.16       38.14      4.76 o 
  -9   4   3       82.53       91.60      6.23 o 
  -8   4   3       26.51       26.74      3.79 o 
  -7   4   3      213.23      206.76      8.49 o 
  -6   4   3      125.14      128.21      6.50 o 
  -5   4   3       24.02       24.17      3.23 o 
  -4   4   3       52.81       55.19      4.54 o 
  -3   4   3       19.71       18.41      2.71 o 
  -2   4   3      121.49      127.25      8.26 o 
  -1   4   3      520.46      510.87     17.54 o 
   0   4   3      636.94      665.37     22.32 o 
   1   4   3      356.49      350.15     14.35 o 
   2   4   3       33.66       29.57      4.35 o 
   3   4   3      230.28      230.44     11.45 o 
   4   4   3       71.10       62.90      6.96 o 
   5   4   3       54.61       58.41      6.96 o 
   6   4   3      169.93      164.49     10.43 o 
   7   4   3        4.96        0.00      2.61 o 
   8   4   3        3.33        2.61      3.48 o 
   9   4   3        2.06        0.00      2.90 o 
  10   4   3        4.84        9.28      4.35 o 
 -10   5   3        0.63        0.00      2.25 o 
  -9   5   3        8.25        2.88      2.61 o 
  -8   5   3        0.35        0.65      2.23 o 
  -7   5   3       56.78       43.30      4.92 o 
  -6   5   3        8.42        8.30      2.70 o 
  -5   5   3       92.04       93.76      5.89 o 
  -4   5   3       58.44       56.77      7.68 o 
  -3   5   3      190.18      154.20      9.86 o 
  -2   5   3      469.80      488.12     17.39 o 
  -1   5   3      513.07      519.28     19.13 o 
   0   5   3      114.31      107.25      7.39 o 
   1   5   3       33.05       23.62      4.35 o 
   2   5   3      124.85      121.02      8.55 o 
   3   5   3      248.23      263.19     13.62 o 
   4   5   3      190.44      186.09     11.45 o 
   5   5   3       35.49       36.09      6.23 o 
   6   5   3      143.91      138.70     10.87 o 
   7   5   3      207.01      180.87     12.90 o 
   8   5   3       86.59       87.83     10.29 o 
   9   5   3       50.81       60.44      9.28 o 
  10   5   3        2.15        0.00      3.48 o 
  -9   6   3       14.48       19.70      7.75 o 
  -8   6   3        7.23        6.41      5.58 o 
  -7   6   3       18.32       12.68      5.22 o 
  -6   6   3       31.97       28.72      4.35 o 
  -5   6   3      118.19      103.77     10.87 o 
  -4   6   3       74.96       68.12      8.26 o 
  -3   6   3       47.90       43.04      6.67 o 
  -1   6   3      119.83      120.58      8.26 o 
   0   6   3       17.58       15.07      4.20 o 
   1   6   3       97.69      103.62      8.41 o 
   2   6   3        6.96        8.84      3.62 o 
   3   6   3       28.52       29.86      5.80 o 
   4   6   3       11.00       11.59      3.91 o 
   5   6   3        6.49        0.72      3.19 o 
   6   6   3       25.68       25.80      6.23 o 
   7   6   3        4.18        3.62      4.06 o 
   8   6   3        0.96        3.19      4.20 o 
  -7   7   3       11.30       11.59      5.22 o 
  -6   7   3       11.35        9.28      4.35 o 
  -5   7   3       10.08        9.86      4.49 o 
  -4   7   3       10.10       11.01      4.78 o 
  -1   7   3       15.91       15.22      4.64 o 
   0   7   3       19.27       18.26      4.78 o 
   1   7   3       15.00       11.59      4.49 o 
   2   7   3      154.20      146.67     11.16 o 
   3   7   3       90.57       89.57     10.14 o 
   4   7   3      141.36      153.04     11.88 o 
   5   7   3        6.43        7.39      4.78 o 
   6   7   3       12.23       12.90      5.51 o 
   7   7   3        1.70        6.81      4.93 o 
  -5   8   3       14.29        7.10      4.35 o 
   0   8   3       13.75       22.17      5.80 o 
   1   8   3       27.04       27.39      6.23 o 
   2   8   3        7.63        4.20      4.20 o 
   3   8   3        8.72       13.19      5.22 o 
   4   8   3        9.11        8.99      5.22 o 
   5   8   3        8.78       18.70      6.23 o 
  -4  -8   4        0.16        0.00      2.04 o 
  -3  -8   4        9.28        6.85      5.29 o 
  -2  -8   4       14.55       12.50      2.74 o 
  -1  -8   4       15.17        9.43      2.43 o 
   0  -8   4        0.59        0.05      2.45 o 
   1  -8   4       10.55       14.47      3.32 o 
   2  -8   4        2.18        1.45      2.75 o 
   3  -8   4       11.57        6.96      3.91 o 
   4  -8   4        5.01        6.23      3.33 o 
  -7  -7   4        2.13        4.20      3.33 o 
  -6  -7   4        4.22        5.36      3.33 o 
  -5  -7   4       21.50       21.48      3.48 o 
  -4  -7   4        2.29        0.78      1.95 o 
  -3  -7   4        7.07        3.77      2.46 o 
  -2  -7   4      121.13      116.67      6.12 o 
  -1  -7   4       54.74       54.04      4.01 o 
   0  -7   4       79.19       82.29      4.61 o 
   1  -7   4       20.64       19.57      3.43 o 
   2  -7   4       38.00       33.10      3.94 o 
   3  -7   4       11.27       11.71      4.13 o 
   4  -7   4       19.95       19.86      4.35 o 
   5  -7   4        2.85        0.46      2.02 o 
   6  -7   4        4.76        5.60      4.64 o 
   7  -7   4        2.55        4.40      3.70 o 
  -8  -6   4       13.43       15.22      4.06 o 
  -7  -6   4       10.93       11.88      3.48 o 
  -6  -6   4       54.18       61.30      6.81 o 
  -5  -6   4       15.84       10.87      3.19 o 
  -4  -6   4       30.72       33.61      3.69 o 
  -3  -6   4       55.88       54.35      7.03 o 
  -2  -6   4      246.23      242.11     10.58 o 
  -1  -6   4       76.31       83.31      9.39 o 
   0  -6   4       35.88       39.62      3.09 o 
   1  -6   4       49.38       47.57      3.35 o 
   2  -6   4       26.80       28.75      2.62 o 
   3  -6   4        9.37        8.14      2.61 o 
   4  -6   4       20.13       22.12      3.11 o 
   5  -6   4       18.15       12.91      2.27 o 
   6  -6   4       75.12       82.89      7.17 o 
   7  -6   4        7.64        8.22      2.43 o 
   8  -6   4       43.14       45.34      5.36 o 
 -10  -5   4        0.91        7.39      3.33 o 
  -9  -5   4        2.27        2.46      2.46 o 
  -8  -5   4       11.98        6.23      3.04 o 
  -7  -5   4       17.08       15.07      3.62 o 
  -6  -5   4      187.72      175.80      9.57 o 
  -5  -5   4      127.08      138.99      8.26 o 
  -4  -5   4       85.12       91.16      6.38 o 
  -3  -5   4       66.14       66.09      5.43 o 
  -2  -5   4       89.02       90.06     12.75 o 
  -1  -5   4       25.66       14.93     13.33 o 
   0  -5   4       53.49       47.80      4.72 o 
   1  -5   4        3.60        3.81      1.34 o 
   2  -5   4      169.46      175.60      5.12 o 
   3  -5   4      151.09      151.65      6.24 o 
   4  -5   4      420.78      408.65     11.36 o 
   5  -5   4      165.37      168.33      5.65 o 
   6  -5   4      101.29      104.21      4.78 o 
   7  -5   4       18.54       16.08      2.32 o 
   8  -5   4        6.72        6.06      2.16 o 
   9  -5   4        6.49        7.37      2.39 o 
 -10  -4   4       25.11       35.94      5.51 o 
  -9  -4   4        1.87        2.90      2.46 o 
  -8  -4   4       32.11       29.13      4.64 o 
  -7  -4   4       45.49       54.64      5.80 o 
  -6  -4   4      246.46      240.44     11.01 o 
  -5  -4   4      108.67      102.32      6.38 o 
  -4  -4   4       21.19       20.54      3.26 o 
  -3  -4   4      281.88      280.89      6.29 o 
  -2  -4   4      391.58      386.52     15.36 o 
  -1  -4   4      288.46      253.83     28.26 o 
   0  -4   4      240.56      137.40     78.74 o 
   1  -4   4      251.51      252.23      6.05 o 
   2  -4   4       66.38       65.59      2.81 o 
   3  -4   4       34.39       24.62      3.19 o 
   4  -4   4       32.09       37.08      3.27 o 
   5  -4   4        0.40        1.02      1.29 o 
   6  -4   4       95.57      100.63      4.13 o 
   7  -4   4      159.36      153.78      5.28 o 
   8  -4   4       51.57       57.77      4.40 o 
   9  -4   4       18.83       16.79      2.77 o 
  10  -4   4        1.86        0.00      3.26 o 
 -11  -3   4        0.45        1.74      2.75 o 
 -10  -3   4       21.35       29.13      4.78 o 
  -9  -3   4       15.81       13.62      3.33 o 
  -8  -3   4      150.41      136.67      7.97 o 
  -7  -3   4       85.69       95.65      6.38 o 
  -6  -3   4      410.74      424.06     15.51 o 
  -5  -3   4       83.22       87.54      5.51 o 
  -4  -3   4      148.90      141.59      6.96 o 
  -3  -3   4      221.14      235.08      5.84 o 
  -2  -3   4      696.04      734.06     21.59 o 
  -1  -3   4     1769.54     1781.04     34.79 o 
   0  -3   4     1447.74     1452.30     27.13 o 
   1  -3   4      313.54      298.95     10.51 o 
   2  -3   4      141.84      144.46      3.56 o 
   3  -3   4      270.92      273.55      5.58 o 
   4  -3   4      252.00      261.50      5.37 o 
   5  -3   4      118.09      113.16      4.14 o 
   6  -3   4       42.38       47.17      3.13 o 
   7  -3   4       95.94       95.10      4.60 o 
   8  -3   4       54.36       56.39      3.98 o 
   9  -3   4       98.54      108.94      5.38 o 
  10  -3   4       12.09       14.08      2.90 o 
  11  -3   4       15.14       12.66      2.76 o 
 -11  -2   4       24.96       25.07      4.78 o 
 -10  -2   4       11.87       18.41      3.91 o 
  -9  -2   4       73.55       73.91      6.09 o 
  -8  -2   4       78.58       72.32      5.80 o 
  -7  -2   4      510.11      484.35     17.39 o 
  -6  -2   4      532.40      504.64     17.25 o 
  -5  -2   4      367.13      364.35     12.90 o 
  -4  -2   4      185.36      202.46      8.26 o 
  -3  -2   4       76.63       85.31      3.40 o 
  -2  -2   4      164.12      190.36      8.48 o 
  -1  -2   4      238.09      249.52      6.21 o 
   0  -2   4       29.53       30.79      1.57 o 
   1  -2   4     1091.68     1133.02     18.10 o 
   2  -2   4      178.06      144.51     28.04 o 
   3  -2   4      427.15      453.17     10.93 o 
   4  -2   4      402.36      433.29     10.83 o 
   5  -2   4       66.29       76.04      2.32 o 
   6  -2   4      129.69      138.22      4.47 o 
   7  -2   4      170.11      180.11      6.25 o 
   8  -2   4      398.13      398.96     10.81 o 
   9  -2   4       46.72       41.63      6.30 o 
  10  -2   4        8.59        7.84      2.12 o 
  11  -2   4        3.41        0.72      2.90 o 
 -12  -1   4        1.84        3.91      3.19 o 
 -11  -1   4        0.25        0.00      2.46 o 
 -10  -1   4       16.12       12.90      3.48 o 
  -9  -1   4       44.85       47.54      5.65 o 
  -8  -1   4       26.35       23.62      3.77 o 
  -5  -1   4       15.81       18.55      2.75 o 
  -4  -1   4      869.35      881.74     25.80 o 
  -3  -1   4      130.62      140.00      4.25 o 
  -2  -1   4      945.12      915.10     22.61 o 
  -1  -1   4     1157.03     1152.63     22.49 o 
   0  -1   4      889.75      852.18     23.91 o 
   1  -1   4      459.07      339.57    106.74 o 
   2  -1   4      211.19      210.31      5.90 o 
   3  -1   4     1333.03     1222.74    183.41 o 
   4  -1   4      531.47      359.36    116.96 o 
   5  -1   4      376.61      351.80      7.44 o 
   6  -1   4      464.18      477.47     11.35 o 
   7  -1   4       27.81       24.86      2.43 o 
   8  -1   4      102.57      107.20      4.66 o 
   9  -1   4       51.20       55.77      3.83 o 
  10  -1   4       13.38       13.91      3.91 o 
  11  -1   4       16.10       14.93      4.49 o 
 -12   0   4       37.62       52.75      7.25 o 
 -11   0   4       56.58       64.49      7.39 o 
 -10   0   4       90.74      100.29      7.68 o 
  -9   0   4       34.39       30.72      4.64 o 
  -8   0   4        0.91        0.44      1.42 o 
  -7   0   4       26.02       17.21      7.10 o 
  -6   0   4       98.66       93.62      5.22 o 
  -5   0   4        5.14        3.77      1.23 o 
  -4   0   4      921.64      949.36     28.04 o 
  -3   0   4        1.09        0.35      0.70 o 
  -2   0   4     1479.11     1413.25     22.02 o 
  -1   0   4      343.27      303.47      5.72 o 
   0   0   4     1513.83     1469.03     22.81 o 
   1   0   4       18.24       22.70      1.25 o 
   2   0   4      446.76      466.84      8.34 o 
   3   0   4      156.68      167.63      4.52 o 
   4   0   4      203.25      200.96      5.32 o 
   5   0   4      172.69      169.06     14.86 o 
   6   0   4      375.35      367.52      9.08 o 
   7   0   4       95.09      107.46      4.25 o 
   8   0   4       99.25       99.64      4.35 o 
   9   0   4      142.07      151.30      9.42 o 
  10   0   4        1.36        3.48      2.90 o 
  11   0   4       36.97       38.70      6.52 o 
  12   0   4       14.24       11.45      4.49 o 
 -12   1   4        1.90        0.43      3.19 o 
 -11   1   4        0.31        0.00      2.46 o 
 -10   1   4       16.40       22.32      4.78 o 
  -9   1   4       45.10       55.61      4.51 o 
  -8   1   4       26.74       25.67      3.02 o 
  -7   1   4       29.02       30.73      3.07 o 
  -6   1   4       27.86       27.80      2.76 o 
  -5   1   4       16.25       17.01      1.16 o 
  -3   1   4      136.66      137.54      4.35 o 
  -2   1   4      948.22      935.89     27.52 o 
  -1   1   4     1163.17     1177.10     22.24 o 
   0   1   4      898.28      895.15     12.34 o 
   1   1   4      463.59      483.20      9.53 o 
   2   1   4      207.13      216.52      8.26 o 
   3   1   4     1319.71     1403.19     39.71 o 
   4   1   4      534.68      498.45     25.94 o 
   5   1   4      376.69      337.18      8.84 o 
   6   1   4      464.94      451.56     10.55 o 
   7   1   4       28.19       30.17      4.06 o 
   8   1   4      100.01      103.19      7.68 o 
   9   1   4       50.44       45.80      6.23 o 
  10   1   4       13.30       16.09      4.20 o 
  11   1   4       16.05       23.33      5.65 o 
 -11   2   4       24.76       30.87      5.80 o 
 -10   2   4       11.35        9.86      2.87 o 
  -9   2   4       72.74       71.00      9.20 o 
  -8   2   4       77.89       76.44      4.82 o 
  -7   2   4      511.47      489.85     20.51 o 
  -6   2   4      528.84      511.95     13.32 o 
  -5   2   4      371.53      345.95      9.84 o 
  -4   2   4      183.53      190.51      5.04 o 
  -3   2   4       75.15       78.70      3.19 o 
  -2   2   4      162.78      193.21      9.53 o 
  -1   2   4      236.32      243.50      5.04 o 
   0   2   4       27.88       31.16      2.75 o 
   2   2   4      166.96      183.91      8.12 o 
   3   2   4      438.34      462.47     16.09 o 
   4   2   4      397.04      448.12     16.09 o 
   5   2   4       64.78       71.88      3.48 o 
   6   2   4      134.00      132.32      5.51 o 
   7   2   4      165.09      155.94      9.57 o 
   8   2   4      394.69      367.39     16.81 o 
   9   2   4       46.55       50.15      6.96 o 
  10   2   4        8.71        6.09      3.77 o 
  11   2   4        3.55        1.59      3.77 o 
 -11   3   4        0.53        0.00      3.04 o 
 -10   3   4       21.92       19.64      3.74 o 
  -9   3   4       16.66       14.80      3.22 o 
  -8   3   4      151.06      153.05      7.12 o 
  -7   3   4       88.36       78.46      6.01 o 
  -6   3   4      407.82      372.42     11.32 o 
  -5   3   4       84.14       81.70      4.71 o 
  -4   3   4      149.13      152.95     10.87 o 
  -3   3   4      215.70      231.86     12.97 o 
  -2   3   4      696.38      718.99     21.16 o 
  -1   3   4     1754.99     1805.47     35.59 o 
   1   3   4      310.51      295.36     11.59 o 
   2   3   4      140.86      158.26      8.12 o 
   3   3   4      278.17      288.41     12.32 o 
   4   3   4      247.10      251.31     12.03 o 
   5   3   4      118.05      106.67      7.68 o 
   6   3   4       41.43       38.12      5.51 o 
   7   3   4       96.32       94.35      7.97 o 
   8   3   4       52.20       47.83      6.96 o 
   9   3   4       96.46       85.51      9.71 o 
  10   3   4       12.33       13.33      4.64 o 
  11   3   4       15.28       12.46      5.07 o 
 -10   4   4       25.86       34.96      5.36 o 
  -9   4   4        1.95        1.97      2.43 o 
  -8   4   4       31.89       24.60      3.83 o 
  -7   4   4       45.61       51.19      8.26 o 
  -6   4   4      243.68      246.37      9.43 o 
  -5   4   4      106.93      106.80      5.89 o 
  -4   4   4       22.27       22.25      3.07 o 
  -3   4   4      274.80      266.32      9.22 o 
  -2   4   4      389.44      279.55     88.91 o 
  -1   4   4      284.04      276.09     11.16 o 
   0   4   4      243.80      242.32     10.58 o 
   1   4   4      249.69      267.54     11.59 o 
   2   4   4       70.00       77.54      5.94 o 
   3   4   4       32.58       32.46      4.78 o 
   4   4   4       31.73       33.62      5.36 o 
   5   4   4        0.42        0.00      2.17 o 
   6   4   4       97.17      100.29      8.41 o 
   7   4   4      156.40      141.02     10.43 o 
   8   4   4       51.06       63.48      8.41 o 
   9   4   4       19.01       13.91      5.07 o 
  10   4   4        1.63        0.00      3.04 o 
 -10   5   4        0.82        0.86      2.76 o 
  -9   5   4        2.20        0.00      2.23 o 
  -8   5   4       11.74        8.08      2.92 o 
  -7   5   4       16.90       19.22      5.29 o 
  -6   5   4      185.06      166.47      8.04 o 
  -5   5   4      126.83      124.87      6.81 o 
  -4   5   4       83.66       83.97      6.25 o 
  -2   5   4       89.88       87.83      6.09 o 
  -1   5   4       26.69       26.38      4.20 o 
   0   5   4       54.92       61.88      6.38 o 
   1   5   4        4.02        5.07      2.90 o 
   2   5   4      169.15      158.12     10.00 o 
   3   5   4      149.13      144.78      9.86 o 
   4   5   4      417.04      412.61     18.55 o 
   5   5   4      163.15      161.16     11.16 o 
   6   5   4      102.12      103.91      9.57 o 
   7   5   4       18.00        9.86      4.64 o 
   8   5   4        6.94        3.04      4.06 o 
   9   5   4        6.70        5.22      4.06 o 
  -8   6   4       13.38       10.38      5.22 o 
  -7   6   4       11.73       16.25      4.57 o 
  -6   6   4       54.98       53.01      5.53 o 
  -5   6   4       16.42       13.91      4.64 o 
  -4   6   4       30.42       38.70      6.96 o 
  -2   6   4      242.34      227.68     11.59 o 
  -1   6   4       76.78       76.67      6.96 o 
   0   6   4       34.95       26.38      5.07 o 
   1   6   4       49.97       51.16      6.96 o 
   2   6   4       25.39       33.48      5.94 o 
   3   6   4       10.09        9.28      3.91 o 
   4   6   4       20.01       23.19      5.51 o 
   5   6   4       17.41       17.25      5.22 o 
   6   6   4       76.56       74.49     10.14 o 
   7   6   4        7.59        5.94      4.35 o 
   8   6   4       43.44       52.46      9.13 o 
  -7   7   4        2.32        4.35      4.20 o 
  -6   7   4        4.38        0.00      3.48 o 
  -5   7   4       21.73       17.25      5.65 o 
  -1   7   4       56.77       64.35      7.54 o 
   0   7   4       80.79       90.87      8.41 o 
   1   7   4       21.15       19.57      5.22 o 
   2   7   4       36.54       29.86      6.23 o 
   3   7   4       11.16       11.30      4.78 o 
   4   7   4       19.97       22.03      6.09 o 
   5   7   4        2.88        3.91      4.35 o 
   6   7   4        4.53        7.25      4.93 o 
   7   7   4        2.60        8.55      5.36 o 
   0   8   4        0.59        1.16      3.48 o 
   1   8   4       10.54       10.29      4.78 o 
   2   8   4        2.53        3.04      4.20 o 
   3   8   4       11.01       10.00      5.07 o 
   4   8   4        5.18        0.00      3.91 o 
  -4  -8   5        9.87       12.81      4.71 o 
  -3  -8   5        8.66        6.59      2.26 o 
  -2  -8   5        9.98        8.48      3.32 o 
  -1  -8   5       14.79       15.44      3.70 o 
   0  -8   5       33.08       35.76      9.93 o 
   1  -8   5        2.04        0.53      2.90 o 
   2  -8   5        5.62        3.88      2.60 o 
   3  -8   5        5.67        0.43      2.75 o 
  -6  -7   5        5.31        3.89      2.39 o 
  -5  -7   5       13.40       15.63      3.17 o 
  -4  -7   5       39.22       39.21      4.31 o 
  -3  -7   5       72.29       79.54      5.44 o 
  -2  -7   5       40.02       47.01      3.72 o 
  -1  -7   5       12.14       11.62      2.84 o 
   0  -7   5       23.35       27.51      4.04 o 
   1  -7   5        0.97        1.76      2.30 o 
   2  -7   5       31.79       28.84      3.89 o 
   3  -7   5        2.70        0.35      3.19 o 
   4  -7   5        7.81        6.12      2.50 o 
   5  -7   5       70.08       64.23      5.59 o 
   6  -7   5       50.06       55.25      7.68 o 
  -8  -6   5        7.52        6.67      3.62 o 
  -7  -6   5        5.49       10.58      3.48 o 
  -6  -6   5       49.24       47.07      4.58 o 
  -5  -6   5       15.56       14.29      5.29 o 
  -4  -6   5       15.22       19.35      2.92 o 
  -3  -6   5       33.92       32.93      3.44 o 
  -2  -6   5       32.00       33.85      3.51 o 
  -1  -6   5       43.13       48.69      3.46 o 
   0  -6   5       75.51       85.11      4.05 o 
   1  -6   5        1.23        0.00      1.66 o 
   2  -6   5        8.43        4.58      2.14 o 
   3  -6   5       64.80       59.72      6.16 o 
   4  -6   5       48.80       56.34      6.45 o 
   5  -6   5       22.32       22.99      4.42 o 
   6  -6   5       17.60       21.89      2.94 o 
   7  -6   5       21.00       21.70      3.32 o 
   8  -6   5        3.34        2.76      2.68 o 
  -9  -5   5        8.81        8.12      3.33 o 
  -8  -5   5       31.23       30.00      4.78 o 
  -7  -5   5       81.02       87.97      6.96 o 
  -6  -5   5       24.13       23.48      4.06 o 
  -5  -5   5        0.53        1.45      1.81 o 
  -4  -5   5       27.65       30.94      3.24 o 
  -3  -5   5       24.85       18.18      2.60 o 
  -2  -5   5      203.25      191.05      6.83 o 
  -1  -5   5       44.68       45.65      2.91 o 
   0  -5   5      139.91      136.64      4.72 o 
   1  -5   5      147.05      144.05      4.63 o 
   2  -5   5      208.95      205.61      7.68 o 
   3  -5   5      470.59      462.45     12.69 o 
   4  -5   5       11.06        9.96      2.37 o 
   5  -5   5        0.59        1.14      1.74 o 
   6  -5   5       21.78       22.12      3.67 o 
   7  -5   5       14.78       16.47      2.50 o 
   8  -5   5       14.23       12.26      2.27 o 
   9  -5   5        4.67        5.86      3.33 o 
 -10  -4   5        2.50        3.04      2.90 o 
  -9  -4   5        0.73        2.46      2.46 o 
  -8  -4   5       23.18       23.19      4.06 o 
  -7  -4   5       16.10       20.15      3.77 o 
  -6  -4   5      160.67      152.61      8.55 o 
  -5  -4   5      133.10      143.04      7.83 o 
  -4  -4   5       10.02       10.87      2.02 o 
  -3  -4   5       14.27       15.48      2.09 o 
  -2  -4   5       90.94      106.96      5.51 o 
  -1  -4   5       24.30       23.48      2.05 o 
   0  -4   5       61.07       50.70     19.10 o 
   1  -4   5       19.00       12.99      6.23 o 
   2  -4   5      122.23      115.06     11.03 o 
   3  -4   5        1.61        3.79      1.74 o 
   4  -4   5      149.82      160.98      6.27 o 
   5  -4   5       76.13       73.72      7.97 o 
   6  -4   5       51.13       50.24      4.57 o 
   7  -4   5       92.93       92.56      4.33 o 
   8  -4   5       29.09       29.10      3.33 o 
   9  -4   5        7.57        7.10      2.25 o 
  10  -4   5       22.60       35.73      3.94 o 
 -11  -3   5        2.51        0.43      2.46 o 
 -10  -3   5        5.59       12.90      3.62 o 
  -9  -3   5        4.58        1.45      2.32 o 
  -8  -3   5       38.61       43.62      5.22 o 
  -7  -3   5       49.46       49.71      5.36 o 
  -6  -3   5       34.33       34.78      4.20 o 
  -5  -3   5       32.23       42.46      4.49 o 
  -4  -3   5      248.44      281.31     10.87 o 
  -3  -3   5      358.50      351.16     12.46 o 
  -2  -3   5     1006.63     1065.14     22.17 o 
  -1  -3   5      848.88      875.67     15.28 o 
   0  -3   5       60.81       62.07      2.46 o 
   1  -3   5       20.60       22.07      1.43 o 
   2  -3   5      637.04      687.16     14.28 o 
   3  -3   5      391.00      396.02     10.64 o 
   4  -3   5      154.80      157.10      5.98 o 
   5  -3   5      334.10      346.61      8.15 o 
   6  -3   5      350.09      356.10      8.51 o 
   7  -3   5      121.38      106.30      6.98 o 
   8  -3   5      118.74      116.41      8.55 o 
   9  -3   5       22.43       19.22      4.35 o 
  10  -3   5        6.45        9.27      2.41 o 
 -11  -2   5       12.75       15.22      4.20 o 
 -10  -2   5       25.18       41.88      5.80 o 
  -9  -2   5       25.55       24.35      4.20 o 
  -8  -2   5       37.44       35.65      4.64 o 
  -7  -2   5       87.12       97.68      6.52 o 
  -6  -2   5        7.06        6.96      2.32 o 
  -5  -2   5      272.71      287.25     11.30 o 
  -4  -2   5      155.16      162.40      5.38 o 
  -3  -2   5      256.55      272.63      7.27 o 
  -2  -2   5      168.97      188.38      4.64 o 
  -1  -2   5       36.45       35.00      2.20 o 
   0  -2   5      565.37      553.68     11.20 o 
   1  -2   5      127.60      142.29      3.90 o 
   2  -2   5        8.30        6.59      1.50 o 
   3  -2   5      348.63      333.01     26.09 o 
   4  -2   5      301.98      286.70      8.38 o 
   5  -2   5      248.22      258.19      7.63 o 
   6  -2   5       10.16       15.87      1.91 o 
   7  -2   5       73.40       75.63      3.99 o 
   8  -2   5       12.85       13.04      2.23 o 
   9  -2   5        0.16        0.00      1.38 o 
  10  -2   5        0.99        0.00      2.32 o 
  11  -2   5       12.32        6.09      3.48 o 
 -11  -1   5        7.09        4.93      3.04 o 
 -10  -1   5       40.79       35.94      5.36 o 
  -9  -1   5      102.34      101.45      7.39 o 
  -8  -1   5      178.03      172.75      9.42 o 
  -7  -1   5       20.72       17.10      3.19 o 
  -6  -1   5      179.62      187.10      8.99 o 
  -5  -1   5       61.48       57.18     10.58 o 
  -4  -1   5      196.33      219.42      9.13 o 
  -3  -1   5      477.00      480.00     15.22 o 
  -2  -1   5     1332.40     1463.70     28.99 o 
  -1  -1   5      495.95      484.51     10.91 o 
   0  -1   5      243.78      230.99      4.96 o 
   1  -1   5      629.48      602.76     10.40 o 
   2  -1   5      187.75      183.48      7.54 o 
   3  -1   5      257.27      292.42     23.77 o 
   4  -1   5      577.52      550.52     21.77 o 
   5  -1   5       91.22       84.15      3.19 o 
   6  -1   5      230.16      222.91      6.68 o 
   7  -1   5      191.44      201.42      6.52 o 
   8  -1   5      238.69      221.71      7.16 o 
   9  -1   5       95.63      103.77      7.68 o 
  10  -1   5       76.38       85.36      7.39 o 
  11  -1   5       51.96       60.00      7.54 o 
 -12   0   5       22.99       30.29      6.09 o 
 -11   0   5        5.38        5.65      3.33 o 
 -10   0   5        5.86       11.30      3.77 o 
  -9   0   5        5.53        4.78      2.90 o 
  -8   0   5        0.26        0.00      1.88 o 
  -7   0   5        7.46        4.21      2.75 o 
  -5   0   5      256.70      235.02      6.27 o 
  -4   0   5       12.88       11.57      1.42 o 
  -3   0   5        8.96        8.42      1.85 o 
  -2   0   5      385.52      410.38      9.12 o 
  -1   0   5      139.67      135.83      3.96 o 
   0   0   5      155.36      155.71      4.85 o 
   1   0   5        2.80        3.88      0.89 o 
   2   0   5       28.06       27.60      2.26 o 
   3   0   5      712.50      884.91     18.84 o 
   4   0   5       52.73       47.74      4.06 o 
   6   0   5       85.72       63.93      8.84 o 
   7   0   5       14.07       15.62      1.93 o 
   8   0   5       11.17        7.54      3.04 o 
   9   0   5       62.14       70.29      7.68 o 
  10   0   5        3.31        0.00      2.17 o 
  11   0   5        0.87        0.00      2.90 o 
 -11   1   5        7.17        5.36      3.33 o 
 -10   1   5       40.00       37.25      6.09 o 
  -9   1   5      101.66      101.30      7.83 o 
  -8   1   5      180.24      176.50      6.90 o 
  -7   1   5       18.67       17.18      2.39 o 
  -5   1   5       58.41       49.86      4.49 o 
  -4   1   5      198.39      199.84      6.08 o 
  -3   1   5      473.55      456.66      8.09 o 
  -2   1   5     1359.17     1466.35     22.87 o 
  -1   1   5      500.32      501.55      8.90 o 
   0   1   5      245.95      237.58      6.23 o 
   1   1   5      620.35      589.78     10.08 o 
   2   1   5      201.18      190.29      8.55 o 
   3   1   5      247.78      288.70     11.30 o 
   4   1   5      585.85      601.37     12.50 o 
   5   1   5       89.39       86.38      3.48 o 
   7   1   5      191.76      186.67     10.14 o 
   8   1   5      243.34      230.29     12.17 o 
   9   1   5       96.16       90.00      7.83 o 
  10   1   5       75.25       82.03      8.84 o 
  11   1   5       52.04       55.65      8.12 o 
 -11   2   5       12.33       11.59      4.35 o 
 -10   2   5       24.74       38.99      6.38 o 
  -9   2   5       26.20       25.12      3.57 o 
  -8   2   5       36.44       38.99      3.99 o 
  -7   2   5       88.32       87.76      5.65 o 
  -6   2   5        7.71        3.92      1.84 o 
  -5   2   5      269.30      266.02      7.17 o 
  -4   2   5      157.32      162.46      5.94 o 
  -3   2   5      252.48      257.79      6.81 o 
  -2   2   5      164.22      173.56      7.60 o 
  -1   2   5       35.29       32.61      3.96 o 
   0   2   5      564.95      514.49     25.04 o 
   1   2   5      128.85      150.58      6.81 o 
   2   2   5        8.16        3.33      1.59 o 
   3   2   5      339.37      373.05     13.91 o 
   4   2   5      298.25      279.71     12.03 o 
   5   2   5      250.07      236.81     11.30 o 
   6   2   5       10.26        2.03      1.59 o 
   7   2   5       72.13       62.75      6.96 o 
   8   2   5       12.24        9.42      3.62 o 
   9   2   5        0.21        0.00      2.32 o 
  10   2   5        1.01        0.00      2.75 o 
  11   2   5       12.53       12.75      4.78 o 
 -11   3   5        2.78        4.35      3.77 o 
 -10   3   5        5.61        6.23      3.62 o 
  -9   3   5        4.91        7.79      4.28 o 
  -8   3   5       37.63       37.88      4.30 o 
  -7   3   5       48.82       49.25      4.86 o 
  -6   3   5       33.09       34.15      4.49 o 
  -5   3   5       31.79       34.57      3.58 o 
  -3   3   5      368.82      363.05     10.58 o 
  -2   3   5     1017.73     1072.58     22.52 o 
  -1   3   5      858.98      869.18     19.09 o 
   0   3   5       59.99       64.06      4.64 o 
   1   3   5       19.48       21.16      3.33 o 
   2   3   5      639.37      692.47     22.75 o 
   3   3   5      392.88      398.99     15.65 o 
   4   3   5      156.09      163.04      9.42 o 
   5   3   5      335.41      317.83     14.78 o 
   6   3   5      345.77      362.76     16.23 o 
   7   3   5      125.18      121.59      9.13 o 
   8   3   5      118.21      106.96      8.99 o 
   9   3   5       22.69       16.23      4.78 o 
  10   3   5        6.80        3.48      3.77 o 
 -10   4   5        2.29        4.78      2.66 o 
  -9   4   5        0.58        1.40      3.91 o 
  -8   4   5       23.47       34.95      4.45 o 
  -7   4   5       16.11       14.56      3.19 o 
  -6   4   5      160.77      147.21      7.22 o 
  -5   4   5      135.85      136.44      6.76 o 
  -4   4   5        9.27        9.86      3.48 o 
  -3   4   5       13.59        0.43      1.88 o 
  -2   4   5       87.92       69.86      5.07 o 
  -1   4   5       25.94       30.15      3.91 o 
   0   4   5       60.92       62.32      5.36 o 
   1   4   5       18.93       17.54      3.48 o 
   2   4   5      120.82      121.02      7.97 o 
   3   4   5        1.46        2.03      2.46 o 
   4   4   5      147.87      154.78     10.00 o 
   5   4   5       77.75       81.30      7.39 o 
   6   4   5       51.52       45.94      6.96 o 
   7   4   5       92.41       93.19      9.86 o 
   8   4   5       28.89       33.62      6.52 o 
   9   4   5        7.57        4.64      3.62 o 
  10   4   5       22.69       17.68      5.80 o 
  -9   5   5        9.07        8.21      4.35 o 
  -8   5   5       30.99       33.04      4.66 o 
  -7   5   5       79.23       73.56      6.35 o 
  -6   5   5       25.83       21.90      3.79 o 
  -5   5   5        0.36        0.00      1.69 o 
  -4   5   5       27.87       26.67      5.65 o 
  -2   5   5      200.96      187.83      9.28 o 
  -1   5   5       43.97       43.62      5.22 o 
   0   5   5      137.99      158.55      9.13 o 
   1   5   5      148.75      159.86      9.57 o 
   2   5   5      204.41      195.94     11.30 o 
   3   5   5      467.94      458.99     19.57 o 
   4   5   5       11.58       11.16      4.06 o 
   5   5   5        0.53        0.00      2.75 o 
   6   5   5       22.01       24.20      5.65 o 
   7   5   5       15.25       14.93      5.36 o 
   8   5   5       14.00       21.45      5.94 o 
   9   5   5        4.30        2.61      4.06 o 
  -8   6   5        7.55        5.36      3.07 o 
  -7   6   5        5.76        3.84      2.87 o 
  -6   6   5       50.40       52.95      5.89 o 
  -1   6   5       42.87       46.81      6.23 o 
   0   6   5       74.78       86.96      7.54 o 
   1   6   5        1.22        3.48      3.04 o 
   2   6   5        7.94        5.80      3.62 o 
   3   6   5       63.65       62.75      8.12 o 
   4   6   5       49.79       47.97      7.54 o 
   5   6   5       22.91       22.61      5.94 o 
   6   6   5       17.49       19.86      6.09 o 
   7   6   5       21.11       29.57      6.96 o 
   8   6   5        3.27        1.45      4.06 o 
   0   7   5       24.02       18.55      5.07 o 
   1   7   5        0.97        0.00      3.19 o 
   2   7   5       31.78       31.88      6.38 o 
   3   7   5        2.53        0.87      3.48 o 
   4   7   5        7.90        8.84      4.78 o 
   5   7   5       71.09       76.52     10.43 o 
   6   7   5       51.21       51.74      8.99 o 
   1   8   5        1.88        0.14      4.06 o 
   2   8   5        5.57        0.00      3.77 o 
   3   8   5        5.87        3.19      4.64 o 
  -2  -8   6        6.79       12.44      3.71 o 
  -1  -8   6        4.82        0.86      2.68 o 
   0  -8   6        1.02        0.00      2.54 o 
   1  -8   6        9.86        8.43      4.20 o 
   2  -8   6        3.10        0.03      2.41 o 
  -6  -7   6       17.89       18.38      3.44 o 
  -5  -7   6       37.13       49.37      4.91 o 
  -4  -7   6        1.37        0.61      2.02 o 
  -3  -7   6        2.71        0.00      1.75 o 
  -2  -7   6       10.12       10.18      3.26 o 
  -1  -7   6       10.01       10.20      6.38 o 
   0  -7   6        3.63        4.99      2.64 o 
   1  -7   6        3.67        3.94      2.51 o 
   2  -7   6       11.85       10.45      2.95 o 
   3  -7   6       46.96       45.32      4.72 o 
   4  -7   6       25.05       31.39      4.06 o 
   5  -7   6       22.56       21.88      4.78 o 
  -8  -6   6        2.76        6.76      2.75 o 
  -7  -6   6       14.95       18.27      3.27 o 
  -6  -6   6        0.51        3.77      2.12 o 
  -5  -6   6        4.34        4.17      2.08 o 
  -4  -6   6       18.34       17.25      2.82 o 
  -3  -6   6       12.98       10.55      2.61 o 
  -2  -6   6       21.02       25.94      3.72 o 
  -1  -6   6       17.43       20.68      3.23 o 
   0  -6   6       14.32        9.10      2.60 o 
   1  -6   6       29.81       30.59      3.90 o 
   2  -6   6       36.09       33.33      4.20 o 
   3  -6   6       18.78       12.69      2.64 o 
   4  -6   6       51.24       49.84      6.23 o 
   5  -6   6        4.54        0.54      2.10 o 
   6  -6   6       12.53       13.16      2.62 o 
   7  -6   6       14.12       22.07      3.57 o 
  -9  -5   6       23.97       28.55      5.22 o 
  -8  -5   6        6.37        7.10      3.19 o 
  -7  -5   6        8.48        8.48      3.26 o 
  -6  -5   6        2.23        3.94      1.88 o 
  -5  -5   6        1.71        2.75      2.61 o 
  -4  -5   6       29.90       32.45      3.35 o 
  -3  -5   6      145.84      146.71      5.95 o 
  -2  -5   6      352.99      352.17      8.59 o 
  -1  -5   6      442.16      473.20     10.36 o 
   0  -5   6       54.97       51.66      3.07 o 
   1  -5   6       87.31       85.00      6.88 o 
   2  -5   6       61.92       51.65      4.45 o 
   3  -5   6       13.35       15.41      2.72 o 
   4  -5   6       16.55       17.79      3.33 o 
   5  -5   6       64.95       66.99      4.74 o 
   6  -5   6       52.50       55.86      5.45 o 
   7  -5   6       89.92       93.44      4.67 o 
   8  -5   6       22.71       23.10      2.90 o 
 -10  -4   6        6.03        9.28      3.91 o 
  -9  -4   6        4.22        4.06      2.90 o 
  -8  -4   6       13.93       10.58      3.33 o 
  -7  -4   6       59.98       62.79      4.38 o 
  -6  -4   6        5.30        2.13      1.63 o 
  -5  -4   6       26.68       29.04      4.86 o 
  -4  -4   6       77.04       73.76      4.07 o 
  -3  -4   6       22.20       20.74      2.43 o 
  -2  -4   6      117.62      116.63      4.69 o 
  -1  -4   6       42.37       42.59      2.60 o 
   0  -4   6       28.03       29.79      2.09 o 
   1  -4   6       83.12       85.66      3.44 o 
   2  -4   6       53.31       41.45      9.06 o 
   3  -4   6      114.87      116.24      5.55 o 
   4  -4   6       92.54       84.12      4.79 o 
   5  -4   6       73.77       81.64      4.76 o 
   6  -4   6       18.50       16.90      2.37 o 
   7  -4   6       28.25       29.42      2.87 o 
   8  -4   6        1.87        0.42      1.54 o 
   9  -4   6       21.59       19.60      3.12 o 
 -10  -3   6       10.10        8.84      3.33 o 
  -9  -3   6       13.36       17.10      3.91 o 
  -8  -3   6       13.54       19.28      3.91 o 
  -7  -3   6      209.71      220.87     10.87 o 
  -6  -3   6      135.93      150.91      8.41 o 
  -5  -3   6      105.49      100.77      4.68 o 
  -4  -3   6      117.96      131.45      6.81 o 
  -3  -3   6      206.98      182.10      6.30 o 
  -2  -3   6       57.86       51.07      5.29 o 
  -1  -3   6      213.00      213.77      9.71 o 
   0  -3   6        8.26        7.63      1.17 o 
   1  -3   6      242.94      243.90      5.40 o 
   2  -3   6      150.05       67.11     73.62 o 
   3  -3   6      921.43      255.73    456.52 o 
   4  -3   6      293.60      298.68      9.25 o 
   5  -3   6       88.10       87.88      5.07 o 
   6  -3   6      167.37      163.90      5.49 o 
   7  -3   6      127.09      120.43      6.36 o 
   8  -3   6       29.83       30.41      3.32 o 
   9  -3   6       17.34       19.11      2.92 o 
  10  -3   6       13.18       17.97      4.35 o 
 -11  -2   6        9.22       11.59      3.91 o 
 -10  -2   6        3.61        4.06      2.75 o 
  -9  -2   6        8.87        6.09      3.04 o 
  -8  -2   6       31.38       40.29      5.22 o 
  -7  -2   6      416.04      410.15     16.09 o 
  -6  -2   6       87.65       89.45      4.35 o 
  -5  -2   6       63.55       60.29      6.74 o 
  -4  -2   6       33.26       36.26      3.70 o 
  -3  -2   6       92.42       79.25      3.58 o 
  -2  -2   6       30.93       33.23      2.16 o 
  -1  -2   6       87.69       89.64      3.03 o 
   0  -2   6      105.71       99.53      3.05 o 
   1  -2   6      235.31      243.97      6.06 o 
   2  -2   6       44.72       44.63      3.13 o 
   3  -2   6      485.56      507.97     18.70 o 
   4  -2   6       45.59       13.79     26.30 o 
   5  -2   6       95.55       91.89      3.75 o 
   6  -2   6        4.14        3.81      1.36 o 
   7  -2   6       67.84       63.67      4.06 o 
   8  -2   6       86.77       84.64      4.54 o 
   9  -2   6       21.98       21.59      4.35 o 
  10  -2   6       45.22       57.39      7.25 o 
 -11  -1   6       10.60       12.32      3.91 o 
 -10  -1   6       37.46       36.09      5.51 o 
  -9  -1   6       14.56       15.51      3.77 o 
  -8  -1   6      106.41      107.97      7.39 o 
  -7  -1   6       69.75       76.38      5.94 o 
  -6  -1   6      163.51      167.78      6.45 o 
  -5  -1   6      126.40      126.65      6.59 o 
  -4  -1   6       21.41       20.00      2.04 o 
  -3  -1   6      755.55      746.59     13.20 o 
  -2  -1   6      963.55      954.09     16.05 o 
  -1  -1   6     1397.24     1412.04     22.63 o 
   0  -1   6      533.01      530.43      9.49 o 
   1  -1   6      129.59      140.80      3.65 o 
   2  -1   6      301.10      298.05      8.09 o 
   3  -1   6      524.83      528.99     17.54 o 
   4  -1   6      118.44       26.78     36.01 o 
   5  -1   6      334.05      347.68     14.49 o 
   6  -1   6        1.36        0.00      1.38 o 
   7  -1   6       82.26       74.97      3.87 o 
   8  -1   6       20.93       22.61      4.20 o 
   9  -1   6       15.34       17.54      4.06 o 
  10  -1   6        2.01        4.35      3.04 o 
  11  -1   6        3.91        0.00      3.19 o 
 -11   0   6        1.57        1.59      2.75 o 
 -10   0   6        6.06        1.74      2.90 o 
  -9   0   6       18.87       17.97      4.06 o 
  -8   0   6      319.86      305.51     14.06 o 
  -7   0   6      464.05      474.35     18.26 o 
  -6   0   6      655.55      637.10     21.88 o 
  -5   0   6      115.76      126.44      4.26 o 
  -4   0   6       49.88       49.42      2.14 o 
  -3   0   6       74.54       72.39      2.57 o 
  -2   0   6      102.58       94.59      2.92 o 
  -1   0   6      407.79      388.00     19.78 o 
   0   0   6      150.35      150.89      3.92 o 
   1   0   6      101.51      102.53      3.17 o 
   2   0   6       53.35       59.93      3.37 o 
   3   0   6        0.04        0.86      1.07 o 
   4   0   6       58.10       53.81      7.47 o 
   7   0   6        4.69        3.33      2.32 o 
   8   0   6       47.17       55.36      6.67 o 
   9   0   6        9.71        7.97      3.19 o 
  10   0   6       12.37       17.68      4.35 o 
  11   0   6        0.06        1.74      3.19 o 
 -11   1   6       10.26        4.49      3.48 o 
 -10   1   6       37.70       36.67      6.09 o 
  -9   1   6       14.18       12.46      3.91 o 
  -8   1   6      106.45      115.65      8.41 o 
  -7   1   6       71.25       71.30      6.38 o 
  -6   1   6      167.15      124.78      8.26 o 
  -5   1   6      123.19      124.48      6.45 o 
  -4   1   6       22.88       19.92      1.23 o 
  -3   1   6      756.12      746.27     17.32 o 
  -2   1   6      953.22      938.43     19.23 o 
  -1   1   6     1398.28     1395.98     22.54 o 
   0   1   6      530.95      506.33     25.29 o 
   1   1   6      129.95      129.78      3.67 o 
   2   1   6      296.46      283.54      5.67 o 
   3   1   6      530.34      529.80     14.64 o 
   4   1   6      117.79      112.32      6.52 o 
   5   1   6      331.60      298.99     13.04 o 
   6   1   6        1.63        0.00      1.30 o 
   7   1   6       87.46       81.59      6.67 o 
   8   1   6       18.81       14.93      3.77 o 
   9   1   6       15.76       18.84      4.49 o 
  10   1   6        2.25        2.03      3.04 o 
  11   1   6        3.84        7.68      4.06 o 
 -11   2   6        9.23       14.78      4.93 o 
 -10   2   6        3.61        0.14      2.90 o 
  -9   2   6        8.82        7.68      3.62 o 
  -8   2   6       32.18       33.04      3.71 o 
  -7   2   6      416.89      408.24     17.97 o 
  -6   2   6       86.68       79.28      6.67 o 
  -5   2   6       63.12       57.25      3.91 o 
  -4   2   6       33.63       34.43      2.65 o 
  -3   2   6       94.00       89.24      4.04 o 
  -2   2   6       29.52       26.52      1.73 o 
  -1   2   6       89.33       94.70      3.81 o 
   0   2   6      104.05      104.25      3.43 o 
   1   2   6      240.56      246.42      7.25 o 
   2   2   6       41.75       48.84      4.35 o 
   3   2   6      490.13      501.31     17.68 o 
   4   2   6       46.10       58.12      5.94 o 
   5   2   6       96.35      101.88      7.25 o 
   6   2   6        4.33        3.48      2.61 o 
   7   2   6       67.73       58.26      6.96 o 
   8   2   6       86.86       85.07      7.54 o 
   9   2   6       21.38       18.84      4.78 o 
  10   2   6       44.64       32.75      6.52 o 
 -10   3   6       10.44        4.35      3.91 o 
  -9   3   6       13.21        5.40      4.49 o 
  -8   3   6       13.62       13.42      2.97 o 
  -7   3   6      208.53      210.26      8.50 o 
  -6   3   6      137.23      139.13      9.57 o 
  -5   3   6      106.50      104.20      7.97 o 
  -3   3   6      207.92      155.94      9.86 o 
  -2   3   6       61.30       61.53      3.47 o 
  -1   3   6      215.22      219.86     11.59 o 
   0   3   6        8.76        8.70      2.17 o 
   1   3   6      239.54      247.68     10.58 o 
   2   3   6      149.91      147.54      8.26 o 
   3   3   6      910.35      947.25     30.15 o 
   4   3   6      298.08      310.29     13.91 o 
   5   3   6       85.82       88.70      7.25 o 
   6   3   6      167.37      173.62     10.72 o 
   7   3   6      125.24      129.28      9.71 o 
   8   3   6       29.48       33.62      6.09 o 
   9   3   6       17.48       24.78      5.65 o 
  10   3   6       12.98        7.10      4.20 o 
 -10   4   6        5.85       11.59      4.78 o 
  -9   4   6        4.14        7.84      4.20 o 
  -8   4   6       13.91       11.87      3.11 o 
  -7   4   6       61.87       55.80      5.42 o 
  -6   4   6        5.34        6.52      3.33 o 
  -5   4   6       25.74       18.84      4.64 o 
  -4   4   6       79.23       81.30      8.55 o 
  -3   4   6       20.18       15.22      3.91 o 
  -2   4   6      117.68      117.68      8.84 o 
  -1   4   6       42.84       46.81      4.78 o 
   0   4   6       28.19       30.29      4.06 o 
   1   4   6       80.60       76.38      6.23 o 
   2   4   6       54.71       61.45      6.52 o 
   3   4   6      114.65      117.97      8.41 o 
   4   4   6       92.22       88.70      7.54 o 
   5   4   6       72.97       69.86      7.97 o 
   6   4   6       19.72       24.06      5.07 o 
   7   4   6       26.59       19.42      5.36 o 
   8   4   6        1.77        4.64      3.62 o 
   9   4   6       21.61       18.26      5.51 o 
  -9   5   6       24.17       15.73      6.45 o 
  -8   5   6        6.52        3.31      3.04 o 
  -7   5   6        8.88        8.84      4.06 o 
  -6   5   6        2.23        0.00      2.61 o 
  -5   5   6        1.70        1.30      3.04 o 
  -4   5   6       29.98       26.81      5.65 o 
  -1   5   6      442.45      466.96     17.68 o 
   0   5   6       56.45       61.30      6.67 o 
   1   5   6       86.36       80.72      6.96 o 
   2   5   6       62.24       55.51      6.96 o 
   3   5   6       13.70       13.04      4.20 o 
   4   5   6       16.76       23.48      5.22 o 
   5   5   6       65.16       73.77      8.84 o 
   6   5   6       50.81       59.71      8.55 o 
   7   5   6       87.82       93.62     10.72 o 
   8   5   6       22.04       23.91      6.52 o 
  -8   6   6        2.78        6.81      4.78 o 
  -7   6   6       15.54       18.55      5.80 o 
  -6   6   6        0.50        0.00      3.19 o 
  -5   6   6        4.10        0.00      3.19 o 
   0   6   6       15.31       16.67      4.49 o 
   1   6   6       29.61       23.62      4.93 o 
   2   6   6       34.07       25.22      5.51 o 
   3   6   6       18.57       14.06      4.64 o 
   4   6   6       51.23       42.75      7.39 o 
   5   6   6        4.30        7.97      4.06 o 
   6   6   6       12.07       14.78      5.51 o 
   7   6   6       14.34       18.26      5.80 o 
   1   7   6        3.94        3.62      3.91 o 
   2   7   6       12.29       15.22      5.22 o 
   3   7   6       47.92       41.88      7.68 o 
   4   7   6       25.27       34.35      7.39 o 
   5   7   6       22.00       14.06      5.80 o 
   2   8   6        3.21        6.67      4.64 o 
  -5  -7   7        3.17        3.88      2.33 o 
  -4  -7   7        3.75        3.91      2.91 o 
  -3  -7   7        9.05        9.35      3.36 o 
  -2  -7   7       28.14       25.01      4.28 o 
  -1  -7   7       79.43       81.90      6.81 o 
   0  -7   7       54.15       50.14      5.30 o 
   1  -7   7       38.92       37.55      4.58 o 
   2  -7   7       42.31       47.10      5.05 o 
   3  -7   7       17.11       20.54      3.61 o 
   4  -7   7        9.78        8.98      2.99 o 
  -7  -6   7        4.39        2.79      2.30 o 
  -6  -6   7       13.00       15.17      4.78 o 
  -5  -6   7        0.62        0.34      1.84 o 
  -4  -6   7        6.20        2.38      1.90 o 
  -3  -6   7        2.09        0.00      1.43 o 
  -2  -6   7        3.66        3.80      2.39 o 
  -1  -6   7       17.81       16.21      3.32 o 
   0  -6   7       23.72       21.64      3.57 o 
   1  -6   7       42.32       45.34      4.66 o 
   2  -6   7        6.95        8.33      2.70 o 
   3  -6   7        5.51       10.54      2.81 o 
   4  -6   7        3.62        2.58      2.19 o 
   5  -6   7       17.75       20.48      3.51 o 
   6  -6   7       28.20       26.52      3.25 o 
  -8  -5   7        0.75        0.00      1.88 o 
  -7  -5   7       34.56       37.39      4.06 o 
  -6  -5   7       18.14       20.91      3.26 o 
  -5  -5   7       52.68       54.50      4.41 o 
  -4  -5   7       17.12       25.02      3.03 o 
  -3  -5   7      252.67      261.12     12.22 o 
  -2  -5   7       57.34       62.53      4.19 o 
  -1  -5   7       48.07       54.18      3.22 o 
   0  -5   7       35.79       37.99      4.18 o 
   1  -5   7       16.05       10.40      2.43 o 
   2  -5   7       27.31       29.43      7.68 o 
   3  -5   7       47.63       41.09      4.86 o 
   4  -5   7      162.23      170.84      7.45 o 
   5  -5   7       59.31       62.53     11.96 o 
   6  -5   7       12.52       13.32      2.49 o 
   7  -5   7       33.57       28.62      3.22 o 
   8  -5   7        0.07        1.54      1.78 o 
  -9  -4   7        2.73        5.07      3.19 o 
  -8  -4   7        5.78        4.18      2.39 o 
  -7  -4   7       11.69        5.45      5.51 o 
  -6  -4   7        1.74        1.28      1.60 o 
  -5  -4   7        4.84        7.67      2.08 o 
  -4  -4   7        0.71        0.00      1.29 o 
  -3  -4   7       94.58       89.69      3.87 o 
  -2  -4   7       31.65       31.61      5.02 o 
  -1  -4   7       16.02       20.02      1.92 o 
   0  -4   7       35.80       35.46      2.31 o 
   1  -4   7       23.11       18.75      2.81 o 
   2  -4   7      428.96      424.95     12.07 o 
   3  -4   7       46.29       50.65      4.27 o 
   4  -4   7      126.22      114.67      7.10 o 
   5  -4   7        5.56        5.75      2.12 o 
   6  -4   7        6.81        4.81      1.80 o 
   7  -4   7       25.22       23.42      2.84 o 
   8  -4   7        6.20        7.93      2.24 o 
   9  -4   7        3.67        3.62      2.75 o 
 -10  -3   7       16.49       20.15      4.93 o 
  -9  -3   7       50.08       59.13      6.81 o 
  -8  -3   7       71.34       80.00      6.81 o 
  -7  -3   7       16.84       17.97      2.71 o 
  -6  -3   7       23.55       28.25      3.07 o 
  -5  -3   7       36.87       41.31      3.47 o 
  -4  -3   7      107.90      110.26      7.17 o 
  -3  -3   7        0.98        2.13      1.13 o 
  -2  -3   7       46.09       47.77      2.74 o 
  -1  -3   7      191.03      189.81     12.68 o 
   0  -3   7      187.82      185.86      5.65 o 
   1  -3   7      203.04      182.88      5.17 o 
   2  -3   7      380.30      390.16     11.09 o 
   3  -3   7      109.50      112.34      5.39 o 
   4  -3   7       65.60       76.62      4.77 o 
   5  -3   7       11.69       15.17      4.13 o 
   6  -3   7       53.33       57.66      3.77 o 
   7  -3   7        5.16        4.14      1.75 o 
   8  -3   7        5.55        5.66      2.04 o 
   9  -3   7       42.91       50.58      6.67 o 
 -10  -2   7        7.79        3.19      2.90 o 
  -9  -2   7        2.87        2.32      2.61 o 
  -8  -2   7        2.90        0.00      2.17 o 
  -7  -2   7       15.75       14.09      3.48 o 
  -6  -2   7       21.84       23.58      2.76 o 
  -5  -2   7       27.48       27.63      3.77 o 
  -4  -2   7      116.00      117.13      4.47 o 
  -3  -2   7      105.95      117.75      3.92 o 
  -2  -2   7      420.24      418.14      8.52 o 
  -1  -2   7       57.37       56.45      2.57 o 
   0  -2   7       79.30       78.17      2.90 o 
   1  -2   7      144.15      147.79      4.49 o 
   2  -2   7       35.87       39.28      4.35 o 
   3  -2   7       40.30       34.27     12.39 o 
   4  -2   7        1.35        0.00      1.36 o 
   5  -2   7       57.66       51.45      3.96 o 
   6  -2   7      139.70      142.30      5.02 o 
   7  -2   7      139.40      143.29      5.19 o 
   8  -2   7       70.75       70.15      6.52 o 
   9  -2   7        7.38        8.84      3.33 o 
  10  -2   7       12.92       10.72      3.91 o 
 -11  -1   7        8.53        1.59      3.04 o 
 -10  -1   7       13.62       19.86      4.64 o 
  -9  -1   7       53.19       55.07      6.52 o 
  -8  -1   7       19.42       22.46      4.35 o 
  -7  -1   7      116.64      119.42      7.97 o 
  -6  -1   7      162.66      157.17      5.63 o 
  -5  -1   7       83.53       95.40      4.04 o 
  -4  -1   7      326.22      325.49      7.20 o 
  -3  -1   7      405.85      388.32      8.10 o 
  -2  -1   7      237.20      220.92      5.30 o 
  -1  -1   7      212.04      205.43      5.03 o 
   0  -1   7       84.28       85.84      3.02 o 
   1  -1   7      356.33      355.12      7.33 o 
   2  -1   7      399.01      422.46     10.97 o 
   3  -1   7       42.49       47.54      4.64 o 
   4  -1   7      421.93      403.77     14.93 o 
   5  -1   7      142.33      132.67      4.38 o 
   6  -1   7      431.97      408.06      9.17 o 
   7  -1   7       80.38       76.23      6.38 o 
   8  -1   7       28.33       31.45      5.07 o 
   9  -1   7       10.84        3.62      2.90 o 
  10  -1   7        9.12       13.33      4.20 o 
 -11   0   7        1.00        3.04      3.33 o 
 -10   0   7        0.14        2.61      3.04 o 
  -9   0   7        8.42        8.26      3.33 o 
  -8   0   7        5.85        2.17      2.61 o 
  -7   0   7       57.47       70.58      6.23 o 
  -6   0   7       25.13       16.96      3.62 o 
  -5   0   7       21.68       19.46      3.33 o 
  -4   0   7        5.97        5.53      1.04 o 
  -3   0   7      343.54      371.47      9.89 o 
  -2   0   7       39.39       35.74      2.78 o 
  -1   0   7      138.49      144.10      3.98 o 
   0   0   7       42.02       39.57      2.23 o 
   1   0   7       14.98       17.85      2.56 o 
   2   0   7        3.74        3.82      1.59 o 
   3   0   7      158.83      145.40      5.68 o 
   4   0   7      291.91      282.56      7.38 o 
   5   0   7        0.17        0.00      1.45 o 
   6   0   7        1.17        0.29      1.59 o 
   7   0   7      403.04      372.18     15.94 o 
   8   0   7        0.96        1.16      2.17 o 
   9   0   7       12.26       16.38      4.35 o 
  10   0   7       62.91       66.52      8.41 o 
 -11   1   7        8.57        8.26      4.20 o 
 -10   1   7       13.52       23.48      5.36 o 
  -9   1   7       52.90       61.59      7.68 o 
  -8   1   7       19.91       23.91      4.93 o 
  -7   1   7      115.93      116.23      8.41 o 
  -6   1   7      158.26      161.51      7.68 o 
  -5   1   7       87.75       85.31      4.37 o 
  -4   1   7      321.52      320.24      9.00 o 
  -3   1   7      404.48      392.00      8.85 o 
  -2   1   7      235.17      213.10      5.04 o 
  -1   1   7      211.22      196.29     11.50 o 
   0   1   7       82.69       84.68      3.13 o 
   1   1   7      360.84      354.94      9.24 o 
   2   1   7      408.96      427.79      8.06 o 
   3   1   7       44.17       44.02      3.55 o 
   5   1   7      142.32      121.02      7.83 o 
   6   1   7      432.57      424.06     17.10 o 
   7   1   7       78.53       74.06      6.81 o 
   8   1   7       27.92       19.28      4.20 o 
   9   1   7       11.27       11.59      3.77 o 
  10   1   7        8.98       11.59      4.20 o 
 -10   2   7        7.60       12.46      4.49 o 
  -9   2   7        2.73        3.04      3.19 o 
  -8   2   7        2.99        3.19      2.75 o 
  -7   2   7       16.78       16.81      4.20 o 
  -6   2   7       21.92       21.45      4.49 o 
  -5   2   7       28.08       33.62      5.07 o 
  -4   2   7      116.39      111.30      7.83 o 
  -3   2   7      109.65      109.86      7.68 o 
  -2   2   7      422.87      398.39     19.20 o 
  -1   2   7       58.20       57.97      4.13 o 
   0   2   7       77.21       71.31      5.40 o 
   1   2   7      144.30      149.90      5.51 o 
   2   2   7       34.15       41.16      4.64 o 
   3   2   7       41.76       44.78      4.93 o 
   4   2   7        1.29        0.00      1.59 o 
   5   2   7       56.58       57.83      6.38 o 
   6   2   7      144.13      144.93      9.42 o 
   7   2   7      143.74      133.91      9.57 o 
   8   2   7       72.10       85.65      7.83 o 
   9   2   7        6.73        2.90      3.19 o 
  10   2   7       12.72       15.22      5.07 o 
 -10   3   7       16.37       13.04      4.78 o 
  -9   3   7       49.79       42.61      7.10 o 
  -8   3   7       71.86       88.84      9.71 o 
  -7   3   7       16.62       15.94      4.35 o 
  -6   3   7       25.29       22.90      4.93 o 
  -5   3   7       34.99       37.25      5.65 o 
  -4   3   7      110.41       97.97      8.12 o 
  -3   3   7        0.80        0.00      2.32 o 
  -2   3   7       48.52       45.15      3.22 o 
  -1   3   7      190.07      188.23      6.65 o 
   0   3   7      186.59      192.32      8.84 o 
   1   3   7      208.63      209.57      9.71 o 
   2   3   7      380.36      391.74     15.36 o 
   3   3   7      112.10      122.75      7.97 o 
   4   3   7       67.50       67.25      6.23 o 
   5   3   7       10.83       16.81      4.06 o 
   6   3   7       54.91       49.86      6.96 o 
   7   3   7        4.68        2.03      2.75 o 
   8   3   7        6.30        3.19      3.33 o 
   9   3   7       42.25       59.57      8.55 o 
  -9   4   7        2.74        1.45      3.62 o 
  -8   4   7        5.49        3.04      3.48 o 
  -7   4   7       12.67       14.78      4.64 o 
  -6   4   7        1.55        1.30      2.90 o 
  -5   4   7        4.53        4.06      3.33 o 
  -4   4   7        0.65        0.00      2.03 o 
  -3   4   7       96.31       98.70      8.55 o 
  -2   4   7       33.13       26.81      5.36 o 
  -1   4   7       15.42       18.55      3.33 o 
   0   4   7       35.12       40.72      4.93 o 
   1   4   7       23.12       24.49      4.20 o 
   2   4   7      420.46      427.97     17.54 o 
   3   4   7       49.28       48.26      6.38 o 
   4   4   7      124.11      118.55      9.13 o 
   5   4   7        6.09        6.38      3.04 o 
   6   4   7        7.18       10.43      4.06 o 
   7   4   7       26.04       23.91      5.80 o 
   8   4   7        6.26        1.88      3.48 o 
   9   4   7        3.83        6.96      4.35 o 
  -8   5   7        0.70        0.00      3.48 o 
  -7   5   7       35.08       26.81      6.09 o 
  -6   5   7       18.75       16.67      5.07 o 
  -5   5   7       52.88       62.32      8.55 o 
  -4   5   7       17.61       33.77      6.52 o 
   0   5   7       35.52       29.13      4.93 o 
   1   5   7       16.44       11.88      3.91 o 
   2   5   7       26.85       28.41      5.22 o 
   3   5   7       48.81       44.06      6.67 o 
   4   5   7      164.21      175.51     11.74 o 
   5   5   7       59.51       60.15      8.41 o 
   6   5   7       13.12       12.75      4.93 o 
   7   5   7       34.03       24.64      6.38 o 
   8   5   7        0.07        0.29      3.91 o 
  -7   6   7        4.12        5.94      4.78 o 
  -6   6   7       12.57        7.25      4.78 o 
  -5   6   7        0.59        0.87      3.62 o 
   1   6   7       41.65       45.36      6.81 o 
   2   6   7        6.83       10.00      4.35 o 
   3   6   7        5.58        3.62      3.62 o 
   4   6   7        3.87        5.65      3.77 o 
   5   6   7       17.78       23.62      6.09 o 
   6   6   7       27.88       27.68      6.67 o 
   2   7   7       41.73       46.52      7.83 o 
   3   7   7       16.90       20.87      6.09 o 
   4   7   7        9.89       10.00      5.36 o 
  -3  -7   8       60.01       57.72      6.23 o 
  -2  -7   8       35.00       41.02      5.33 o 
  -1  -7   8       31.45       32.02      4.70 o 
   0  -7   8        6.85        3.83      2.68 o 
   1  -7   8        0.80        2.31      2.57 o 
   2  -7   8        2.42        0.04      2.35 o 
   3  -7   8        1.38        2.01      2.47 o 
  -6  -6   8       20.17       18.80      3.22 o 
  -5  -6   8       13.58       16.67      2.66 o 
  -4  -6   8       14.28       17.35      3.73 o 
  -3  -6   8        2.02        0.07      2.26 o 
  -2  -6   8       50.13       48.84      5.26 o 
  -1  -6   8        3.90        3.83      2.47 o 
   0  -6   8        6.34       10.97      2.95 o 
   1  -6   8        1.99        2.28      2.23 o 
   2  -6   8       13.92       11.85      3.02 o 
   3  -6   8       14.70       18.81      3.38 o 
   4  -6   8       31.95       26.01      5.22 o 
   5  -6   8        2.05        3.22      2.28 o 
  -7  -5   8       45.57       43.61      7.39 o 
  -6  -5   8       39.40       47.39      4.48 o 
  -5  -5   8       53.64       60.91      7.10 o 
  -4  -5   8        3.11        3.95      1.75 o 
  -3  -5   8       31.85       26.87      2.66 o 
  -2  -5   8        1.10        1.19      2.23 o 
  -1  -5   8        4.34        5.98      2.33 o 
   0  -5   8       59.83       58.84      5.11 o 
   1  -5   8       11.21        8.48      2.64 o 
   2  -5   8       50.01       56.80      4.89 o 
   3  -5   8       24.19       24.88      3.48 o 
   4  -5   8       34.15       33.50      4.00 o 
   5  -5   8       16.37       17.88      3.20 o 
   6  -5   8        9.73       10.15      2.36 o 
   7  -5   8        4.70        5.60      2.25 o 
  -9  -4   8       11.54        9.13      3.77 o 
  -8  -4   8       16.94       18.70      4.35 o 
  -7  -4   8       19.88       14.37      2.78 o 
  -6  -4   8        3.42        2.00      1.79 o 
  -5  -4   8       17.60       16.58      2.61 o 
  -4  -4   8       52.10       47.09      3.34 o 
  -3  -4   8       54.39       46.47      3.12 o 
  -2  -4   8       81.98       85.87      3.71 o 
  -1  -4   8      126.23      126.99      6.16 o 
   0  -4   8       62.07       58.20      5.65 o 
   1  -4   8       26.21       25.47      3.31 o 
   2  -4   8       19.43       25.14      4.78 o 
   3  -4   8      114.78      108.13      5.74 o 
   4  -4   8        6.25        7.31      2.22 o 
   5  -4   8       32.74       31.77      4.93 o 
   6  -4   8       65.64       71.63      4.47 o 
   7  -4   8       14.61       15.61      2.60 o 
   8  -4   8       38.85       47.18      5.08 o 
  -9  -3   8        7.65        7.54      3.48 o 
  -8  -3   8       14.66        6.96      3.33 o 
  -7  -3   8       17.43       22.00      3.07 o 
  -6  -3   8        8.91       11.59      2.30 o 
  -5  -3   8       25.35       31.83      5.51 o 
  -4  -3   8       57.50       55.49      3.34 o 
  -3  -3   8      446.56      442.62     11.20 o 
  -2  -3   8      307.13      294.77      7.17 o 
  -1  -3   8       89.13       87.63      5.79 o 
   0  -3   8      170.94      171.90      6.62 o 
   1  -3   8       16.56       15.46      3.48 o 
   2  -3   8      190.26      181.84     11.67 o 
   3  -3   8       36.67       40.84      4.00 o 
   4  -3   8       48.89       45.86      4.14 o 
   5  -3   8       37.93       39.97      7.10 o 
   6  -3   8       23.38       21.82      2.59 o 
   7  -3   8       37.26       43.31      4.53 o 
   8  -3   8        0.25        0.00      1.88 o 
   9  -3   8        3.46        4.64      2.90 o 
 -10  -2   8        4.50        1.45      2.90 o 
  -9  -2   8       12.81        7.25      3.62 o 
  -8  -2   8        8.60        8.26      3.19 o 
  -7  -2   8        1.58        0.72      2.32 o 
  -6  -2   8        3.12        4.83      1.74 o 
  -5  -2   8       92.14       90.22      3.77 o 
  -4  -2   8       73.57       73.45      4.09 o 
  -3  -2   8        8.83       12.87      1.72 o 
  -2  -2   8       12.02       13.09      1.59 o 
  -1  -2   8      114.45      106.31      3.68 o 
   0  -2   8        3.67        2.65      1.10 o 
   1  -2   8       81.63       79.12      3.08 o 
   2  -2   8      485.81      475.80     16.96 o 
   3  -2   8      179.64      184.66      6.93 o 
   4  -2   8      221.34      228.03      8.13 o 
   5  -2   8      284.39      273.45      9.35 o 
   6  -2   8       54.24       53.36      4.86 o 
   7  -2   8       16.66       17.34      3.16 o 
   8  -2   8        4.27        5.65      2.75 o 
   9  -2   8        2.13        1.30      2.32 o 
 -10  -1   8        7.55        6.67      3.77 o 
  -9  -1   8       50.66       54.78      7.25 o 
  -8  -1   8      246.90      223.19     12.17 o 
  -7  -1   8      274.38      257.83     12.75 o 
  -6  -1   8       47.45       44.54      4.04 o 
  -5  -1   8       37.27       30.42      2.37 o 
  -4  -1   8      111.83      114.02      4.45 o 
  -3  -1   8      116.61      105.04      5.20 o 
  -2  -1   8      259.82      251.69      6.09 o 
  -1  -1   8       71.28       69.50      2.94 o 
   0  -1   8       90.80       91.71      3.36 o 
   1  -1   8      306.37      299.80      6.78 o 
   2  -1   8      972.26      995.50     25.00 o 
   3  -1   8      247.73      241.17      9.13 o 
   4  -1   8       72.57       64.58      5.58 o 
   5  -1   8        3.99        0.00      1.39 o 
   6  -1   8       80.70       69.61      4.76 o 
   7  -1   8        0.36        2.61      2.32 o 
   8  -1   8        6.79        2.61      2.61 o 
   9  -1   8        1.48        4.06      3.04 o 
  10  -1   8        7.85        6.67      3.48 o 
 -10   0   8        4.85        2.90      3.04 o 
  -9   0   8       12.15       21.88      5.07 o 
  -8   0   8       13.73       17.54      4.35 o 
  -7   0   8       23.83       27.02      3.43 o 
  -6   0   8        4.00        4.30      4.06 o 
  -5   0   8       75.61       82.93      4.71 o 
  -4   0   8       10.67       17.02      2.82 o 
  -3   0   8       84.73       86.00      4.46 o 
  -2   0   8      181.19      197.90      5.05 o 
  -1   0   8      236.02      224.49      5.54 o 
   0   0   8      256.60      242.73      5.91 o 
   1   0   8      125.20      124.18      6.63 o 
   2   0   8        7.70       10.48      2.06 o 
   3   0   8       17.18       19.15      2.97 o 
   4   0   8        1.84        5.41      1.84 o 
   5   0   8        2.94        5.37      1.95 o 
   6   0   8       16.89       16.23      3.77 o 
   7   0   8       87.35       94.20      7.39 o 
   8   0   8        8.41       10.72      3.19 o 
   9   0   8       52.40       44.35      6.67 o 
  10   0   8       31.73       33.91      6.38 o 
 -10   1   8        7.99        6.52      3.77 o 
  -9   1   8       50.33       54.35      7.54 o 
  -8   1   8      245.57      232.32     13.33 o 
  -7   1   8      273.16      294.78     14.78 o 
  -6   1   8       48.21       62.03      7.25 o 
  -5   1   8       36.01       34.42      3.26 o 
  -4   1   8      113.28      109.60      7.10 o 
  -3   1   8      115.98      111.62      7.62 o 
  -2   1   8      257.45      252.19      5.90 o 
  -1   1   8       71.13       74.45      3.04 o 
   0   1   8       92.18       91.85      4.23 o 
   1   1   8      306.90      295.06      8.52 o 
   2   1   8      973.05      962.69     32.25 o 
   3   1   8      245.28      226.93      7.78 o 
   4   1   8       74.98       74.64      5.80 o 
   5   1   8        3.54        1.01      2.03 o 
   6   1   8       79.36       74.20      7.68 o 
   7   1   8        0.27        0.00      2.03 o 
   8   1   8        6.55        2.61      2.90 o 
   9   1   8        1.43        0.00      2.61 o 
  10   1   8        7.73        9.28      4.06 o 
 -10   2   8        4.33        2.75      3.48 o 
  -9   2   8       13.07        7.83      4.06 o 
  -8   2   8        8.35        9.28      3.91 o 
  -7   2   8        1.64        0.00      1.88 o 
  -6   2   8        3.72        3.91      3.04 o 
  -5   2   8       91.71       90.73      7.54 o 
  -4   2   8       72.17       63.91      7.10 o 
  -3   2   8        8.10        5.56      1.79 o 
  -2   2   8       11.84       12.96      2.61 o 
  -1   2   8      113.70      102.68      6.30 o 
   0   2   8        4.07        4.30      1.31 o 
   1   2   8       81.05       75.27      4.10 o 
   2   2   8      488.52      456.67     16.67 o 
   3   2   8      181.63      200.73     10.00 o 
   4   2   8      218.61      215.65     11.16 o 
   5   2   8      286.46      285.51     13.33 o 
   6   2   8       53.59       53.04      6.67 o 
   7   2   8       17.40       21.74      4.78 o 
   8   2   8        4.20        3.62      3.19 o 
   9   2   8        2.25        5.51      3.77 o 
  -9   3   8        7.93       11.30      4.35 o 
  -8   3   8       14.98       19.28      5.07 o 
  -7   3   8       18.12       15.51      4.78 o 
  -6   3   8        9.13        8.12      3.62 o 
  -5   3   8       25.44       24.20      5.22 o 
  -4   3   8       58.69       53.77      7.10 o 
  -3   3   8      441.56      404.35     18.26 o 
  -2   3   8      305.97      289.13     14.64 o 
  -1   3   8       90.36       93.36      7.75 o 
   0   3   8      168.58      168.84      8.55 o 
   1   3   8       17.69       15.65      3.19 o 
   2   3   8      192.82      187.10      9.86 o 
   3   3   8       37.46       39.57      5.51 o 
   4   3   8       48.20       41.59      5.94 o 
   5   3   8       39.24       52.46      6.67 o 
   6   3   8       24.89       29.71      5.65 o 
   7   3   8       36.33       41.01      6.96 o 
   8   3   8        0.21        0.00      3.04 o 
   9   3   8        3.43        4.64      3.91 o 
  -9   4   8       11.88       15.36      5.65 o 
  -8   4   8       16.90       13.62      4.93 o 
  -7   4   8       19.91       17.25      5.07 o 
  -6   4   8        3.27        3.33      3.04 o 
  -5   4   8       16.89       13.04      4.64 o 
  -4   4   8       52.81       45.65      7.10 o 
  -3   4   8       55.32       44.35      6.96 o 
  -2   4   8       82.23       70.00      8.55 o 
   0   4   8       62.22       60.44      6.23 o 
   1   4   8       23.93       22.17      4.06 o 
   2   4   8       18.22       21.16      4.35 o 
   3   4   8      114.89      103.91      8.41 o 
   4   4   8        6.37        5.65      3.33 o 
   5   4   8       32.68       32.46      6.09 o 
   6   4   8       64.92       61.16      8.41 o 
   7   4   8       14.78       16.23      5.07 o 
   8   4   8       38.21       33.77      6.96 o 
  -7   5   8       45.64       42.75      7.83 o 
  -6   5   8       39.52       52.90      8.41 o 
  -5   5   8       53.62       52.46      8.12 o 
  -4   5   8        2.85        2.03      3.33 o 
   1   5   8       10.29        5.80      3.33 o 
   2   5   8       52.70       61.45      7.54 o 
   3   5   8       22.30       16.81      4.64 o 
   4   5   8       34.55       37.39      6.67 o 
   5   5   8       16.42       11.01      4.64 o 
   6   5   8        9.64        7.10      4.64 o 
   7   5   8        4.57        3.19      3.91 o 
  -6   6   8       19.90       19.71      6.23 o 
   2   6   8       14.56       21.45      5.51 o 
   3   6   8       14.50       13.19      5.07 o 
   4   6   8       31.89       27.54      6.52 o 
   5   6   8        2.19        8.99      5.07 o 
   3   7   8        1.32        0.87      4.06 o 
  -5  -6   9        0.99        2.22      2.71 o 
  -4  -6   9       12.68        7.89      2.99 o 
  -3  -6   9        9.27        2.75      5.07 o 
  -2  -6   9        7.30       10.95      4.64 o 
  -1  -6   9       30.11       40.51      6.52 o 
   0  -6   9       10.57        5.17      2.64 o 
   1  -6   9       45.37       41.92      4.80 o 
   2  -6   9       43.63       39.66      4.55 o 
   3  -6   9       40.48       41.18      4.84 o 
   4  -6   9       14.32        7.44      2.75 o 
  -7  -5   9        3.80        4.42      2.56 o 
  -6  -5   9        5.07        8.05      2.25 o 
  -5  -5   9        9.80        6.93      2.11 o 
  -4  -5   9       10.64       15.24      3.34 o 
  -3  -5   9        7.99        8.04      2.85 o 
  -2  -5   9       54.78       60.62      7.03 o 
  -1  -5   9       75.86       78.63      6.08 o 
   0  -5   9       63.79       71.41      5.22 o 
   1  -5   9       82.04       82.24      5.57 o 
   2  -5   9       10.59       11.20      2.78 o 
   3  -5   9        2.68        1.52      2.19 o 
   4  -5   9        9.31        8.30      2.68 o 
   5  -5   9       15.22       10.88      3.06 o 
   6  -5   9        9.48        8.97      2.34 o 
  -8  -4   9       14.97       16.52      4.35 o 
  -7  -4   9        3.51        2.17      3.04 o 
  -6  -4   9        0.54        0.00      1.58 o 
  -5  -4   9        4.31        2.54      1.64 o 
  -4  -4   9       82.94       89.00      4.33 o 
  -3  -4   9       15.15       21.86      2.45 o 
  -2  -4   9       53.39       55.17      4.84 o 
  -1  -4   9       27.37       27.91      3.52 o 
   0  -4   9        8.82        9.79      4.13 o 
   1  -4   9      100.99      104.28      5.77 o 
   2  -4   9       24.87       20.40      3.33 o 
   3  -4   9       39.79       42.21      4.44 o 
   4  -4   9       16.54       14.52      2.92 o 
   5  -4   9       72.26       75.13      5.50 o 
   6  -4   9       75.74       73.46      4.53 o 
   7  -4   9       18.06       18.88      3.48 o 
  -9  -3   9       10.83       14.78      4.06 o 
  -8  -3   9       22.23       19.13      4.49 o 
  -7  -3   9       18.23       12.75      3.77 o 
  -6  -3   9       39.22       44.09      3.73 o 
  -5  -3   9       28.54       35.17      3.23 o 
  -4  -3   9       87.97       83.17      3.95 o 
  -3  -3   9        3.82        3.99      1.49 o 
  -2  -3   9       33.99       34.13      2.67 o 
  -1  -3   9       43.39       44.54      3.97 o 
   0  -3   9       75.26       66.94      8.04 o 
   1  -3   9       61.61       62.30      8.48 o 
   2  -3   9       77.89       83.71      4.91 o 
   3  -3   9       68.22       66.80      9.20 o 
   4  -3   9      134.39      139.11      6.58 o 
   5  -3   9       36.60       33.65      3.99 o 
   6  -3   9       61.65       63.31      5.36 o 
   7  -3   9        9.08       11.15      5.07 o 
   8  -3   9        1.15        0.00      2.12 o 
  -9  -2   9        4.64       15.65      4.49 o 
  -8  -2   9       25.33       28.41      5.36 o 
  -7  -2   9        8.95        9.97      3.26 o 
  -6  -2   9       31.18       33.61      3.90 o 
  -5  -2   9        1.23        1.62      1.38 o 
  -4  -2   9       46.75       50.37      3.23 o 
  -3  -2   9        8.63        8.06      1.63 o 
  -2  -2   9       29.56       27.98      2.34 o 
  -1  -2   9       10.93       13.33      1.74 o 
   0  -2   9      107.01      103.04      5.08 o 
   1  -2   9      205.98      205.50     13.12 o 
   2  -2   9       93.29       90.80      4.90 o 
   3  -2   9       37.55       40.58      3.93 o 
   4  -2   9       35.90       45.68      4.27 o 
   5  -2   9        8.07        4.75      2.68 o 
   6  -2   9       76.20       67.21      6.59 o 
   7  -2   9        0.81        1.40      2.83 o 
   8  -2   9        1.52        1.30      2.46 o 
  -9  -1   9       14.49       15.51      4.35 o 
  -8  -1   9       14.78       14.18      3.17 o 
  -7  -1   9        8.81        9.72      2.64 o 
  -6  -1   9       51.82       54.25      4.70 o 
  -5  -1   9       16.67       13.32      2.61 o 
  -4  -1   9       39.70       45.48      2.94 o 
  -3  -1   9       44.38       45.07      2.85 o 
  -2  -1   9      107.78      103.65      3.80 o 
  -1  -1   9       19.10       20.74      2.04 o 
   0  -1   9      279.51      274.14      7.26 o 
   1  -1   9       48.22       43.13      3.70 o 
   2  -1   9        4.93        5.65      1.88 o 
   3  -1   9       57.62       51.41      3.91 o 
   4  -1   9       69.34       69.34      7.83 o 
   5  -1   9       68.74       68.32      4.94 o 
   6  -1   9       16.59        8.87      2.83 o 
   7  -1   9       37.98       30.29      5.22 o 
   8  -1   9       14.14       14.20      3.91 o 
   9  -1   9        4.30        5.07      3.19 o 
 -10   0   9        1.04        0.00      3.19 o 
  -9   0   9        0.12        0.00      2.75 o 
  -8   0   9       21.25       16.52      4.49 o 
  -7   0   9       35.22       33.33      5.65 o 
  -6   0   9        0.53        0.00      1.95 o 
  -5   0   9       89.27       86.18      4.97 o 
  -4   0   9      166.74      162.37      6.66 o 
  -3   0   9      303.76      300.17      6.91 o 
  -2   0   9      237.76      236.62      9.13 o 
  -1   0   9       78.07       78.04      5.11 o 
   0   0   9        0.13        0.56      1.09 o 
   1   0   9      124.90      128.40      5.40 o 
   2   0   9        1.67        0.00      1.27 o 
   3   0   9      186.12      187.45      7.27 o 
   4   0   9        2.26        1.44      2.10 o 
   5   0   9      468.02      468.77     13.78 o 
   6   0   9       91.73       92.17      7.39 o 
   7   0   9       89.58       84.20      7.39 o 
   8   0   9        3.32        8.84      3.48 o 
   9   0   9        0.44        0.00      2.32 o 
  -9   1   9       14.08       18.55      5.22 o 
  -8   1   9       15.52       15.22      4.49 o 
  -7   1   9        8.46        8.70      3.48 o 
  -6   1   9       52.39       67.54      7.83 o 
  -5   1   9       15.81       20.15      4.49 o 
  -4   1   9       39.77       51.35      4.14 o 
  -3   1   9       44.16       42.34      6.67 o 
  -2   1   9      108.48      107.55      3.72 o 
  -1   1   9       18.62       21.90      2.05 o 
   0   1   9      279.72      267.58     10.10 o 
   1   1   9       46.36       46.72      3.40 o 
   2   1   9        4.93        2.57      1.66 o 
   3   1   9       58.56       51.64      6.09 o 
   4   1   9       70.57       78.84      6.23 o 
   5   1   9       67.55       66.96      7.10 o 
   6   1   9       16.47       14.06      3.91 o 
   7   1   9       38.90       25.80      5.22 o 
   8   1   9       13.67       14.78      4.35 o 
   9   1   9        4.02        5.07      3.62 o 
  -9   2   9        4.56        7.39      3.91 o 
  -8   2   9       23.81       26.96      5.80 o 
  -7   2   9        7.86        2.17      3.19 o 
  -6   2   9       30.27       32.75      5.94 o 
  -5   2   9        1.34        1.16      2.46 o 
  -4   2   9       47.11       58.41      7.25 o 
  -3   2   9        9.05       10.13      2.54 o 
  -2   2   9       29.62       30.18      4.57 o 
  -1   2   9        9.96       11.44      2.15 o 
   0   2   9      109.01      105.46      4.79 o 
   1   2   9      208.51      208.22      7.22 o 
   2   2   9       93.22       98.70      6.81 o 
   3   2   9       35.81       31.45      4.64 o 
   4   2   9       35.94       49.86      6.23 o 
   5   2   9        7.81        8.70      3.33 o 
   6   2   9       75.35       72.17      8.12 o 
   7   2   9        0.83        0.14      2.75 o 
   8   2   9        1.51        1.74      2.90 o 
  -9   3   9       11.01       12.90      4.93 o 
  -8   3   9       22.60       21.45      5.51 o 
  -7   3   9       18.53       18.99      5.07 o 
  -6   3   9       38.82       37.39      6.52 o 
  -5   3   9       28.28       29.42      5.80 o 
  -4   3   9       85.20       70.72      8.41 o 
  -3   3   9        3.98        7.39      3.48 o 
  -2   3   9       33.21       37.10      6.23 o 
  -1   3   9       43.30       38.99      6.23 o 
   0   3   9       75.51       71.45      5.80 o 
   1   3   9       61.74       58.70      6.23 o 
   2   3   9       81.06       85.22      6.81 o 
   3   3   9       65.70       68.26      7.25 o 
   4   3   9      136.15      138.41      9.42 o 
   5   3   9       36.18       38.12      6.09 o 
   6   3   9       61.42       57.10      7.83 o 
   7   3   9        9.24       11.16      4.20 o 
   8   3   9        1.22        1.01      3.33 o 
  -8   4   9       14.61       11.01      5.07 o 
  -7   4   9        3.32        4.78      3.77 o 
  -6   4   9        0.47        0.14      3.04 o 
  -5   4   9        4.54        3.91      3.62 o 
  -4   4   9       82.88       87.25      9.86 o 
  -3   4   9       16.18       18.26      5.51 o 
   1   4   9      101.94      106.81      8.12 o 
   2   4   9       24.50       21.01      4.64 o 
   3   4   9       40.48       45.22      6.38 o 
   4   4   9       17.08       17.97      4.78 o 
   5   4   9       73.68       69.71      8.70 o 
   6   4   9       77.05       83.91      9.86 o 
   7   4   9       18.91       21.01      5.80 o 
  -7   5   9        3.79        2.61      3.91 o 
  -6   5   9        5.05        7.68      4.93 o 
  -5   5   9        9.89        6.96      4.06 o 
  -4   5   9       10.86        5.65      4.20 o 
   2   5   9       10.60        9.28      3.91 o 
   3   5   9        2.50        3.33      3.48 o 
   4   5   9        9.51       11.88      4.64 o 
   5   5   9       15.25       14.93      5.07 o 
   6   5   9        9.54        8.70      4.64 o 
   3   6   9       40.21       46.96      8.12 o 
   4   6   9       14.68       12.32      4.93 o 
  -3  -6  10       26.29       26.84      4.64 o 
  -2  -6  10       31.33       34.93      4.70 o 
  -1  -6  10       17.64       21.81      3.90 o 
   0  -6  10       22.86       21.42      3.93 o 
   1  -6  10       14.22       17.05      3.66 o 
   2  -6  10        7.24       10.35      3.77 o 
  -5  -5  10       20.23       20.02      9.64 o 
  -4  -5  10       33.71       42.53      4.99 o 
  -3  -5  10       57.60       75.25      7.61 o 
  -2  -5  10       24.17       26.17      3.90 o 
  -1  -5  10        9.69        9.40      2.79 o 
   0  -5  10        1.50        1.63      2.19 o 
   1  -5  10        1.59        1.78      2.22 o 
   2  -5  10       20.60       24.56      3.90 o 
   3  -5  10        5.32        3.44      2.43 o 
   4  -5  10       15.76       16.33      3.46 o 
   5  -5  10       11.25       14.00      6.67 o 
  -7  -4  10       22.57       25.93      4.10 o 
  -6  -4  10       41.71       46.36      7.83 o 
  -5  -4  10       26.90       32.13      3.31 o 
  -4  -4  10        1.43        1.94      2.19 o 
  -3  -4  10       15.55       15.42      3.11 o 
  -2  -4  10        6.51        5.02      2.36 o 
  -1  -4  10       21.51       23.77      3.51 o 
   0  -4  10        9.94        6.41      4.20 o 
   1  -4  10       39.54       38.87      4.32 o 
   2  -4  10       46.77       45.61     11.45 o 
   3  -4  10       84.40       82.05      5.67 o 
   4  -4  10       71.68       68.68      7.68 o 
   5  -4  10       40.18       51.73      5.36 o 
   6  -4  10        6.43        3.53      2.37 o 
  -8  -3  10       53.86       44.76      5.94 o 
  -7  -3  10       65.76       63.26      6.01 o 
  -6  -3  10       23.66       19.34      3.26 o 
  -5  -3  10       10.05       10.86      2.09 o 
  -4  -3  10        2.48        2.39      1.53 o 
  -3  -3  10       11.54       15.24      2.71 o 
  -2  -3  10       20.22       17.10      3.99 o 
  -1  -3  10       29.88       28.70      3.40 o 
   0  -3  10       31.61       31.97      8.91 o 
   1  -3  10       80.25       82.63      5.31 o 
   2  -3  10       21.98       26.05      3.43 o 
   3  -3  10       17.68       12.91      5.43 o 
   4  -3  10       15.61       13.45      2.95 o 
   5  -3  10       18.43       19.30      3.27 o 
   6  -3  10        2.80        2.28      2.27 o 
   7  -3  10        2.90        4.42      2.39 o 
  -8  -2  10        0.00        0.00      2.30 o 
  -7  -2  10        2.47        4.14      2.44 o 
  -6  -2  10        4.05        4.80      2.83 o 
  -5  -2  10        0.33        3.25      2.06 o 
  -4  -2  10       77.35       76.46      3.81 o 
  -3  -2  10      138.56      138.94      4.81 o 
  -2  -2  10      101.33      103.47      6.11 o 
  -1  -2  10      320.29      304.33      9.66 o 
   0  -2  10       29.58       32.19      3.62 o 
   1  -2  10      278.64      267.36      8.93 o 
   2  -2  10       82.38       81.71      6.23 o 
   3  -2  10       41.02       35.88      3.90 o 
   4  -2  10        2.17        1.84      2.61 o 
   5  -2  10       21.84       29.80      3.87 o 
   6  -2  10       47.43       50.77      7.90 o 
   7  -2  10       14.94        6.72      9.42 o 
   8  -2  10       12.34       15.94      4.35 o 
  -9  -1  10       17.22       23.91      5.51 o 
  -8  -1  10       19.23       17.10      4.78 o 
  -7  -1  10       52.70       57.73      5.23 o 
  -6  -1  10        3.86        4.48      2.45 o 
  -5  -1  10       10.93       10.08      2.61 o 
  -4  -1  10       65.38       65.89      8.99 o 
  -3  -1  10       57.20       57.43      3.25 o 
  -2  -1  10       58.90       59.78      3.22 o 
  -1  -1  10        6.34        6.58      1.69 o 
   0  -1  10       52.71       57.08      6.88 o 
   1  -1  10        6.93        7.08      2.08 o 
   2  -1  10       13.43       11.63      2.37 o 
   3  -1  10        6.15        4.70      2.97 o 
   4  -1  10       53.52       64.77      4.90 o 
   5  -1  10       23.56       22.03      3.40 o 
   6  -1  10       14.08       12.17      2.99 o 
   7  -1  10        6.06       10.14      3.48 o 
   8  -1  10       11.41       12.75      3.77 o 
  -9   0  10       26.34       25.94      6.23 o 
  -8   0  10        3.60        2.90      3.62 o 
  -7   0  10       19.32       29.71      5.80 o 
  -6   0  10       24.37       20.14      3.48 o 
  -5   0  10       46.66       57.09      4.76 o 
  -4   0  10       29.00       24.91      3.27 o 
  -3   0  10        0.36        0.00      1.63 o 
  -2   0  10        0.30        0.00      1.08 o 
  -1   0  10       28.49       30.59      2.48 o 
   0   0  10       81.62       85.21      3.72 o 
   1   0  10      674.10      641.38     15.85 o 
   2   0  10      339.42      357.72     10.73 o 
   3   0  10      152.27      160.94      6.96 o 
   4   0  10      217.29      215.55     13.04 o 
   5   0  10       45.02       43.95      4.63 o 
   6   0  10       45.88       36.52      5.80 o 
   7   0  10        0.22        0.58      2.61 o 
   8   0  10        1.17        1.45      2.90 o 
  -9   1  10       17.36       23.04      5.80 o 
  -8   1  10       19.18       31.01      6.38 o 
  -7   1  10       53.48       48.26      6.96 o 
  -6   1  10        3.62        3.48      3.19 o 
  -5   1  10       11.61        9.71      3.77 o 
  -4   1  10       64.59       61.50      8.26 o 
  -3   1  10       57.64       60.82      8.26 o 
  -2   1  10       59.47       61.15      5.14 o 
  -1   1  10        6.08        7.77      2.31 o 
   0   1  10       51.87       58.17      3.32 o 
   1   1  10        6.00        7.32      2.32 o 
   2   1  10       12.48       11.65      3.33 o 
   3   1  10        6.28        8.13      2.26 o 
   4   1  10       52.58       51.45      6.23 o 
   5   1  10       24.89       22.46      4.49 o 
   6   1  10       13.50        9.86      3.77 o 
   7   1  10        6.28       12.90      4.20 o 
   8   1  10       11.40        9.42      4.06 o 
  -8   2  10        0.01        0.29      3.33 o 
  -7   2  10        2.45        1.45      3.48 o 
  -6   2  10        3.88        1.16      3.33 o 
  -5   2  10        0.33        1.74      2.75 o 
  -4   2  10       77.46       71.88      8.41 o 
  -3   2  10      138.62      115.65      9.13 o 
  -2   2  10      102.77      110.92      5.77 o 
  -1   2  10      320.47      328.86     10.56 o 
   0   2  10       26.60       27.12      3.06 o 
   1   2  10      274.00      265.45      8.83 o 
   2   2  10       81.08       82.32      6.38 o 
   3   2  10       41.95       36.09      5.22 o 
   4   2  10        1.99        2.03      2.61 o 
   5   2  10       21.26       26.23      5.07 o 
   6   2  10       46.78       42.61      6.67 o 
   7   2  10       14.18       13.77      4.64 o 
   8   2  10       12.09       15.94      5.07 o 
  -8   3  10       54.05       50.15      8.41 o 
  -7   3  10       65.51       62.75      8.84 o 
  -6   3  10       23.82       19.86      5.51 o 
  -5   3  10       10.23       12.17      4.20 o 
  -4   3  10        2.27        5.80      3.62 o 
  -3   3  10       11.45        9.13      4.20 o 
  -2   3  10       20.06       24.20      5.51 o 
   1   3  10       77.28       68.99      6.38 o 
   2   3  10       20.66       24.06      4.49 o 
   3   3  10       17.63       24.49      4.64 o 
   4   3  10       15.60        8.99      3.62 o 
   5   3  10       17.86       25.36      5.36 o 
   6   3  10        3.11        2.90      3.48 o 
   7   3  10        2.77        0.00      2.90 o 
  -7   4  10       22.56       15.36      5.65 o 
  -6   4  10       42.19       36.52      7.10 o 
  -5   4  10       26.52       29.13      6.23 o 
  -4   4  10        1.17        3.04      3.77 o 
  -3   4  10       15.30        5.80      3.77 o 
   2   4  10       46.59       49.13      6.67 o 
   3   4  10       84.40       89.86      8.26 o 
   4   4  10       72.06       66.09      8.41 o 
   5   4  10       40.14       47.39      7.54 o 
   6   4  10        6.02        6.52      4.35 o 
  -5   5  10       20.10       27.68      6.96 o 
  -4   5  10       33.54       42.17      7.97 o 
   3   5  10        5.25        4.93      3.62 o 
   4   5  10       16.12       16.81      5.51 o 
   5   5  10       11.75        3.77      3.62 o 
  -3  -5  11        0.08        0.42      2.36 o 
  -2  -5  11        4.23        3.98      2.71 o 
  -1  -5  11        7.99        5.72      5.07 o 
   0  -5  11        0.51        0.45      2.28 o 
   1  -5  11       24.23       27.70      4.17 o 
   2  -5  11       11.66       14.64      3.37 o 
   3  -5  11       22.22       24.06      5.22 o 
  -5  -4  11        1.40        0.00      2.33 o 
  -4  -4  11        3.24        4.33      2.48 o 
  -3  -4  11       16.97       13.42      4.42 o 
  -2  -4  11       30.83       37.17      6.16 o 
  -1  -4  11       63.67       58.59      5.19 o 
   0  -4  11      122.43      123.99      6.75 o 
   1  -4  11       85.76       91.16      5.92 o 
   2  -4  11       15.93       18.15      3.27 o 
   3  -4  11       16.39       15.55      4.78 o 
   4  -4  11        8.83        8.96      2.92 o 
   5  -4  11       20.27       17.19      4.28 o 
  -7  -3  11        5.08        1.56      3.70 o 
  -6  -3  11        3.37        1.18      2.39 o 
  -5  -3  11        1.31        2.86      2.43 o 
  -4  -3  11       11.69       12.31      2.92 o 
  -3  -3  11       17.44       18.89      3.19 o 
  -2  -3  11       51.67       55.62      4.84 o 
  -1  -3  11       39.10       44.39      4.40 o 
   0  -3  11       14.35        8.89      2.48 o 
   1  -3  11       68.50       68.58      5.04 o 
   2  -3  11       13.25       13.30      2.86 o 
   3  -3  11       13.54       15.87      3.06 o 
   4  -3  11        9.86       16.95      3.24 o 
   5  -3  11       19.14       20.37      6.23 o 
   6  -3  11        2.27        0.91      2.13 o 
  -7  -2  11       13.37       14.06      3.48 o 
  -6  -2  11       17.26       18.16      5.14 o 
  -5  -2  11       50.31       44.82      6.74 o 
  -4  -2  11       72.22       78.24      7.25 o 
  -3  -2  11       59.55       64.28      6.09 o 
  -2  -2  11       55.02       58.45      5.65 o 
  -1  -2  11        0.22        0.00      1.77 o 
   0  -2  11       27.96       29.45      5.36 o 
   1  -2  11        7.01        2.51      2.04 o 
   2  -2  11       10.09        9.15      2.54 o 
   3  -2  11       61.75       59.02      5.08 o 
   4  -2  11      117.21      109.59      6.56 o 
   5  -2  11       62.46       64.86      5.71 o 
   6  -2  11       46.64       54.77      5.53 o 
  -8  -1  11        2.50        0.00      3.33 o 
  -7  -1  11        9.31        4.78      3.77 o 
  -6  -1  11       10.42        7.61      2.81 o 
  -5  -1  11        0.63        0.28      2.54 o 
  -4  -1  11        3.56        3.03      2.12 o 
  -3  -1  11       14.84       14.13      2.92 o 
  -2  -1  11       70.16       73.98      3.69 o 
  -1  -1  11        7.40        8.22      3.62 o 
   0  -1  11        8.69        6.46      2.08 o 
   1  -1  11       19.42       19.67      2.95 o 
   2  -1  11       22.18       23.32      3.24 o 
   3  -1  11       86.34       90.99      5.73 o 
   4  -1  11        2.17        2.67      2.33 o 
   5  -1  11        2.01        0.97      2.06 o 
   6  -1  11        6.47        7.85      2.98 o 
   7  -1  11       10.96       14.20      4.20 o 
  -8   0  11       16.97       17.97      5.51 o 
  -7   0  11        3.82        5.94      3.62 o 
  -6   0  11       15.51       12.17      4.35 o 
  -5   0  11        1.34        1.28      2.08 o 
  -4   0  11       11.17       10.65      2.74 o 
  -3   0  11       23.64       24.65      3.42 o 
  -2   0  11        0.01        0.00      1.88 o 
  -1   0  11      157.55      155.19      5.24 o 
   0   0  11       24.47       24.72      3.10 o 
   1   0  11       82.19       88.34      5.17 o 
   2   0  11       34.29       39.71      4.64 o 
   3   0  11        0.01        0.00      1.73 o 
   4   0  11        5.58       12.53      3.41 o 
   5   0  11       20.20       28.70      3.99 o 
   6   0  11        8.85       10.87      3.77 o 
   7   0  11        5.19        2.90      2.90 o 
  -8   1  11        2.59        0.72      3.19 o 
  -7   1  11        9.47       10.43      4.49 o 
  -6   1  11       10.26       14.49      4.49 o 
  -5   1  11        0.52        0.00      2.75 o 
  -4   1  11        3.78        3.77      2.90 o 
  -3   1  11       15.44       12.39      2.82 o 
  -2   1  11       70.08       76.55      5.68 o 
  -1   1  11        7.20        6.24      3.26 o 
   0   1  11        8.73       10.48      3.91 o 
   1   1  11       18.70       20.49      2.95 o 
   2   1  11       20.45       14.43      2.78 o 
   3   1  11       86.67       94.64      5.88 o 
   4   1  11        2.19        0.00      2.32 o 
   5   1  11        1.94        5.22      3.19 o 
   6   1  11        6.47        5.22      3.33 o 
   7   1  11       10.89       14.64      4.64 o 
  -7   2  11       13.31       20.15      5.80 o 
  -6   2  11       17.27       14.93      5.07 o 
  -5   2  11       49.32       39.71      6.67 o 
  -4   2  11       71.43       79.13      9.13 o 
  -3   2  11       58.75       67.68      8.41 o 
  -2   2  11       55.85       48.41      7.10 o 
  -1   2  11        0.24        0.00      2.10 o 
   0   2  11       27.09       31.30      5.51 o 
   1   2  11        7.01        6.48      2.22 o 
   2   2  11        9.86        8.99      3.04 o 
   3   2  11       62.21       64.78      7.25 o 
   4   2  11      117.48      104.06      8.41 o 
   5   2  11       61.95       66.96      8.12 o 
   6   2  11       46.27       38.41      6.52 o 
  -7   3  11        4.93        8.84      4.64 o 
  -6   3  11        3.36        0.00      3.48 o 
  -5   3  11        1.31        2.32      3.77 o 
  -4   3  11       12.20        2.03      3.77 o 
  -3   3  11       18.06       20.58      5.22 o 
  -2   3  11       51.55       60.15      8.41 o 
   2   3  11       13.54       12.61      3.77 o 
   3   3  11       13.26       10.87      3.77 o 
   4   3  11        9.94       12.17      4.20 o 
   5   3  11       19.45       24.20      5.51 o 
   6   3  11        2.47        3.77      3.62 o 
  -5   4  11        1.33        5.22      4.64 o 
  -4   4  11        2.98        0.00      4.06 o 
  -3   4  11       17.04       20.29      5.65 o 
   3   4  11       16.28       25.36      5.65 o 
   4   4  11        8.58        5.51      3.77 o 
   5   4  11       19.69        6.23      3.91 o 
  -3  -4  12       49.00       47.30      8.84 o 
  -2  -4  12       36.61       38.94      8.19 o 
  -1  -4  12       22.50       23.39      3.73 o 
   0  -4  12        4.56        1.09      2.83 o 
   1  -4  12       34.41       35.00      4.93 o 
   2  -4  12       26.80       28.88      4.17 o 
  -5  -3  12       10.25       14.06      5.65 o 
  -4  -3  12       13.57       29.42      6.67 o 
  -3  -3  12       11.97        7.57      2.75 o 
  -2  -3  12        2.12        0.00      3.70 o 
  -1  -3  12        9.04        5.63      2.54 o 
   0  -3  12       24.91       28.16      3.83 o 
   1  -3  12        0.76        0.00      2.25 o 
   2  -3  12        2.83        5.95      2.57 o 
   3  -3  12       24.56       24.34      5.07 o 
   4  -3  12        3.94        1.48      2.26 o 
  -6  -2  12       19.64       24.95      4.04 o 
  -5  -2  12        3.23        0.00      3.77 o 
  -4  -2  12        0.73        0.00      3.04 o 
  -3  -2  12        0.61        0.14      3.33 o 
  -2  -2  12       12.89       14.89      2.92 o 
  -1  -2  12        1.10        0.39      3.19 o 
   0  -2  12       75.01       67.76      6.74 o 
   1  -2  12       38.84       47.31      6.96 o 
   2  -2  12      145.25      153.00      7.28 o 
   3  -2  12       29.04       35.66      4.38 o 
   4  -2  12       30.66       37.45      4.56 o 
   5  -2  12        5.54        3.57      3.48 o 
  -6  -1  12        6.24       11.74      4.35 o 
  -5  -1  12        2.04        1.25      2.40 o 
  -4  -1  12        4.04        3.93      4.64 o 
  -3  -1  12        4.30        5.94      3.91 o 
  -2  -1  12       41.93       36.38      6.23 o 
  -1  -1  12        1.03        0.00      1.81 o 
   0  -1  12       42.96       39.21      3.99 o 
   1  -1  12        0.82        0.11      1.90 o 
   2  -1  12       10.05       11.34      2.72 o 
   3  -1  12       17.21       14.78      5.07 o 
   4  -1  12       30.59       32.62      4.35 o 
   5  -1  12       13.63       10.88      3.19 o 
  -6   0  12        0.10        0.00      3.04 o 
  -5   0  12       16.31       14.35      4.49 o 
  -4   0  12       41.18       40.57      4.51 o 
  -3   0  12      116.54      117.92      6.46 o 
  -2   0  12       77.83       74.78      8.26 o 
  -1   0  12       66.99       82.17      8.99 o 
   0   0  12       20.69       20.63      2.99 o 
   1   0  12        3.00        5.16      2.35 o 
   2   0  12       10.02       15.84      4.35 o 
   3   0  12        2.21        3.42      2.22 o 
   4   0  12        5.64        8.76      2.82 o 
   5   0  12       16.81       15.15      3.55 o 
   6   0  12       26.13       35.51      6.09 o 
  -6   1  12        6.19        5.80      4.06 o 
  -5   1  12        2.14        0.43      3.33 o 
  -4   1  12        3.96        3.04      3.48 o 
  -3   1  12        4.24        5.94      3.77 o 
  -2   1  12       42.15       41.70      9.93 o 
  -1   1  12        1.27        0.00      2.20 o 
   0   1  12       40.86       48.55      7.10 o 
   1   1  12        0.74        2.34      1.90 o 
   2   1  12       10.05       11.27      2.73 o 
   3   1  12       17.26       16.80      3.30 o 
   4   1  12       30.37       29.28      5.22 o 
   5   1  12       14.06       16.23      4.35 o 
  -6   2  12       19.93       18.99      5.94 o 
  -5   2  12        3.36        3.62      3.48 o 
  -4   2  12        0.74        0.72      3.48 o 
  -3   2  12        0.55        0.29      3.48 o 
  -2   2  12       13.07       12.03      4.64 o 
   0   2  12       73.71       78.12      8.41 o 
   1   2  12       38.16       48.41      7.25 o 
   2   2  12      145.10      146.67      9.57 o 
   3   2  12       29.40       31.16      5.51 o 
   4   2  12       30.79       32.03      5.80 o 
   5   2  12        5.71       11.30      4.06 o 
  -5   3  12       10.22       19.71      5.80 o 
  -4   3  12       13.54       24.49      6.09 o 
  -3   3  12       11.97       11.30      5.22 o 
  -2   3  12        2.14        1.16      3.48 o 
   3   3  12       24.56       20.43      4.93 o 
   4   3  12        4.12        5.94      3.62 o 
  -2  -3  13        1.49        0.00      2.30 o 
  -1  -3  13       25.42       25.83      3.87 o 
   0  -3  13        3.42        1.72      4.42 o 
   1  -3  13        7.85       12.43      4.35 o 
  -4  -2  13        1.36        0.00      3.77 o 
  -3  -2  13       29.74       44.93      7.68 o 
  -2  -2  13       21.91       14.64      5.36 o 
  -1  -2  13       53.44       48.67      4.78 o 
   0  -2  13      108.20      113.42      6.35 o 
   1  -2  13       19.14       21.06      4.35 o 
   2  -2  13        3.07        1.79      2.20 o 
   3  -2  13        3.80        3.28      2.59 o 
  -4  -1  13        6.63        4.20      4.35 o 
  -3  -1  13       22.83       30.15      6.38 o 
  -2  -1  13       11.78       13.19      5.22 o 
  -1  -1  13        3.88        4.06      4.49 o 
   0  -1  13        0.34        1.61      2.06 o 
   1  -1  13       30.29       33.02      4.10 o 
   2  -1  13       14.90       20.21      6.23 o 
   3  -1  13        6.98       11.25      3.00 o 
  -5   0  13       13.70       12.46      4.78 o 
  -3   0  13        0.37        4.93      4.06 o 
  -2   0  13       12.54       16.81      5.36 o 
  -1   0  13       39.74       44.78      7.25 o 
   0   0  13       51.03       53.04      8.26 o 
   1   0  13       18.61       15.42      3.11 o 
   2   0  13       40.95       43.73      4.70 o 
   3   0  13       56.96       65.78      5.92 o 
   4   0  13       23.62       30.24      4.57 o 
  -4   1  13        6.22        3.62      3.91 o 
  -3   1  13       22.91       25.65      5.80 o 
  -1   1  13        4.02        2.75      4.20 o 
   0   1  13        0.46        0.00      4.06 o 
   1   1  13       30.55       30.58      6.81 o 
   2   1  13       15.14       18.19      3.43 o 
   3   1  13        7.07        8.99      5.65 o 
  -4   2  13        1.33        2.46      3.91 o 
  -3   2  13       29.68       23.77      6.23 o 
  -2   2  13       22.21       23.33      6.09 o 
   1   2  13       19.73       21.45      6.09 o 
   3   2  13        3.79        2.03      2.90 o 
                                                 
